# Supplementary material for: Transcriptional response of Atlantic salmon families to Piscirickettsia salmonis infection highlights the relevance of the iron-deprivation defence system
Source: BMC Genomics. 2015 Jul 4;16(1):495. doi: 10.1186/s12864-015-1716-9 (PMC4490697; doi:10.1186/s12864-015-1716-9)
Supplement: Additional file 2: — Complete list of differentially expressed probes between infected and non-infected fish from LS and HS families. Table displays the 1GenBank accession numbers, 2tentative annotation of each probe differentially expressed (p < 0.05) between infected and non-infected fish of both LS and HS families and their 3fold change (log2) expression ratios obtained from microarray analysis. [file 12864_2015_1716_MOESM2_ESM.xlsx]

## Sheet:  LS Families
1GenBank ID	2Tentative Annotation	3Fold change (log2)
CA058621	CCR4-NOT transcription complex subunit 3	2.39522
EG761794	SET domain-containing protein 6	2.25573
DY713408	UNKNOWN	1.92408
CB512354	UNKNOWN	1.5429
CB507520	Alpha-adducin	1.51941
DY727485	70628 pfam07172, GRP, Glycine rich protein family. This family of proteins includes several glycine rich proteins as well as two nodulins 16 and 24. The family also contains proteins that are induced in response to various stresses..	1.50896
CB511680	Lysozyme C II precursor	1.46763
CB515417	Protein HEXIM	1.44229
DW578711	UNKNOWN	1.2866
DY730458	Cysteine-rich with EGF-like domain protein 1 precursor	1.26009
EG792589	UNKNOWN	1.19462
CA040476	UNKNOWN	1.18232
DW550162	UNKNOWN	1.15804
DW567422	Vacuolar ATP synthase subunit S1 precursor	1.1363
CB509831	Tubulin folding cofactor B	1.11933
CA040536	Histone H3.3	1.06433
CA050787	Noelin-2 precursor	1.06198
DW550221	RNA-binding protein FUS	1.04722
EG876178	UNKNOWN	1.04561
EG823359	UNKNOWN	1.01935
EG917242	Beta-soluble NSF attachment protein	1.00996
CA058877	Probable Bax inhibitor 1	1.0087
CA354184	Dual specificity protein phosphatase 19	0.98128
CA060532	LAS1-like protein	0.96302
CK990977	60S acidic ribosomal protein P2	0.94194
EG837537	UNKNOWN	0.90629
CB489859	Zgc:64154.	0.88132
CB509792	Apolipoprotein D precursor	0.86905
CA043328	Septin-7	0.86697
CB502869	Protein deltex-2	0.85885
CA354544	Importin subunit beta-3	0.8536
CA064011	UNKNOWN	0.85282
CB496430	Hemoglobin subunit alpha	0.84717
DW539691	Toll-like receptor 13 precursor	0.84416
DY718560	UNKNOWN	0.83536
CB494355	45847 pfam05955, Herpes_gp2, Equine herpesvirus glycoprotein gp2. This family consists of a number of glycoprotein gp2 sequences from equine herpesviruses..	0.82851
EG823231	UNKNOWN	0.80531
CB502076	Estradiol 17-beta-dehydrogenase 8	0.80313
CX246544	UNKNOWN	0.80261
CA054555	UNKNOWN	0.79579
CB495473	UNKNOWN	0.78819
CB493795	Cartilage intermediate layer protein 1 precursor	0.78495
CB493883	40S ribosomal protein SA	0.7756
EG788047	PREDICTED: similar to calcium-response factor CaRF, partial [Strongylocentrotus purpuratus]	0.7645
EG928348	Uncharacterized calcium-binding protein KIAA0494	0.76173
CK991051	Disabled homolog 2	0.75361
CB493855	NADH dehydrogenase [ubiquinone] iron-sulfur protein 4, mitochondrial precursor	0.75224
CA045614	Protein KIAA1324 precursor	0.75176
EG816005	Myozenin-2	0.75155
CB498404	Uncharacterized protein C6orf58 homolog precursor	0.74993
CA043404	Proteasome subunit alpha type-1	0.74816
DW557862	UNKNOWN	0.74263
CN442523	hyperosmotic glycine rich protein [Salmo salar]	0.72443
CB509992	Lipocalin precursor	0.71507
CX068436	UNKNOWN	0.71346
EG781579	Uncharacterized protein KIAA1109	0.70818
DY717889	Bifunctional heparan sulfate N-deacetylase/N-sulfotransferase 2	0.70228
FC072853	UNKNOWN	0.69336
EG939775	UNKNOWN	0.69183
CB503834	UNKNOWN	0.68674
CK991269	UNKNOWN	0.68217
EG929820	UNKNOWN	0.67908
CA767840	UNKNOWN	0.67846
CA042113	Oncorhynchus mykiss SYPG1 (SYPG1), PHF1 (PHF1), and RGL2 (RGL2) genes, complete cds; DNaseII pseudogene, complete sequence; LGN-like, PBX2 (PBX2), NOTCH-like, TAP1 (TAP1), and BRD2 (BRD2) genes, complete cds; and MHCII-alpha and Raftlin-like pseudogene...	0.6772
EG774546	Schistosoma japonicum SJCHGC02514 protein mRNA, complete cds	0.67279
CA051247	Splicing factor 3A subunit 2	0.66483
CB498982	Uncharacterized protein ART2	0.66275
EG892485	UNKNOWN	0.64537
CX253838	45217 pfam05316, VAR1, Mitochondrial ribosomal protein (VAR1). This family consists of the yeast mitochondrial ribosomal proteins VAR1. Mitochondria possess their own ribosomes responsible for the synthesis of a small number of proteins encoded by the ...	0.63892
DY737407	Erythroid differentiation-related factor 1	0.62756
DY715061	UNKNOWN	0.61112
EG861018	Glucose-6-phosphate 1-dehydrogenase	0.60504
EG783905	Myosin light chain 3	0.60461
CB507423	UNKNOWN	0.59224
CK990236	Transmembrane protein 77	0.59102
CA767627	Probable saccharopine dehydrogenase	0.58856
CA060728	Interferon-induced GTP-binding protein Mx	0.58807
EG770535	34653 COG5048, COG5048, FOG: Zn-finger [General function prediction only].	0.58801
DW555987	TNF receptor-associated factor 2	0.58676
CA045312	Lactosylceramide alpha-2,3-sialyltransferase	0.58218
EG812701	Oncorhynchus mykiss Onmy-LDA gene for MHC class I antigen, allele: Onmy-LDA*0101, and other genes, complete cds	0.57938
CA060751	Lysosome-associated membrane glycoprotein 3 precursor	0.57422
CA059191	UNKNOWN	0.56496
EG937878	Nuclear-interacting partner of ALK	0.5646
DY708165	UNKNOWN	0.56192
CB490743	UNKNOWN	0.55736
CA045398	Uncharacterized protein ART2	0.55559
CB506140	Proteasome activator complex subunit 1	0.54777
CB496867	60S ribosomal protein L10	0.54631
CA044552	Protein FAM151A	0.54372
EG940064	Retrotransposable element Tf2 155 kDa protein type 1	0.54302
EG874903	Ankyrin repeat, SAM and basic leucine zipper domain-containing protein 1	0.53972
CA038781	Mitochondrial fission 1 protein	0.5374
CA040487	UNKNOWN	0.52576
CB509956	Retinal rod rhodopsin-sensitive cGMP 3,5-cyclic phosphodiesterase subunit gamma	0.52327
CA770186	Ig kappa chain V-III region MOPC 63 precursor	0.52227
CB510911	si:rp71-1g18.9	0.51955
DY732031	DNA-directed RNA polymerase III subunit RPC2	0.51221
CA060293	Dual specificity protein phosphatase 22-A	0.51137
CA042069	Sorbitol dehydrogenase	0.51027
EG830031	UNKNOWN	0.50997
EG875559	Dynein heavy chain	0.50761
DY703263	Kinetochore-associated protein 1	0.50581
CB511019	34653 COG5048, COG5048, FOG: Zn-finger [General function prediction only].	0.49988
EG896927	M-phase phosphoprotein 8	0.49755
EG877688	UNKNOWN	0.4951
CA060656	UNKNOWN	0.49379
CA060723	UNKNOWN	0.49314
DW568785	UNKNOWN	0.49262
CA059965	45217 pfam05316, VAR1, Mitochondrial ribosomal protein (VAR1). This family consists of the yeast mitochondrial ribosomal proteins VAR1. Mitochondria possess their own ribosomes responsible for the synthesis of a small number of proteins encoded by the ...	0.49195
CA770754	UNKNOWN	0.49185
DY694381	Formin-like protein 1	0.48966
CB508205	AKT-interacting protein	0.48922
CA060654	45362 pfam05462, Dicty_CAR, Slime mold cyclic AMP receptor. This family consists of cyclic AMP receptor (CAR) proteins from slime molds. CAR proteins are responsible for controlling development in Dictyostelium discoideum..	0.48816
EG835190	Protein RSM22 homolog, mitochondrial precursor	0.48493
CB509959	Myosin light chain 1, skeletal muscle isoform	0.48285
CA371815	Uncharacterized protein C3orf23	0.48063
EG893991	MMP37-like protein, mitochondrial precursor	0.48025
DY728887	UBX domain-containing protein 7	0.47846
CB494107	UNKNOWN	0.47613
CA060687	Uncharacterized protein KIAA0133	0.4753
CA043214	Nucleolin	0.47343
DW564266	Erythroid differentiation-related factor 1	0.47211
EG776495	UNKNOWN	0.47086
CB510611	Desmin	0.46809
CB492772	UNKNOWN	0.46659
EG830493	UNKNOWN	0.4645
EG851940	UNKNOWN	0.46394
CA060721	UNKNOWN	0.45903
CB509385	UNKNOWN	0.4587
CB510095	Crumbs protein homolog 3 precursor	0.4586
EG897539	UNKNOWN	0.45723
EG846422	UNKNOWN	0.45618
DY691373	Collagen alpha-1(XII) chain precursor	0.45374
EG823926	Protein PHS1	0.4535
CB498050	Keratin, type I cytoskeletal 13	0.45186
CA060971	Signal peptide peptidase-like 2A	0.45054
EG845411	Uncharacterized protein F13E9.13, mitochondrial precursor	0.44824
CN442504	Lysozyme g	0.44099
DW568887	Zinc finger protein ZIC 2	0.43845
CB494290	Adenylosuccinate synthetase isozyme 1	0.43745
DW541813	UNKNOWN	0.43655
EG797810	UNKNOWN	0.43537
CA058116	Oncorhynchus mykiss tissue-type ovary stanniocalcin mRNA, complete cds	0.43492
CB502783	UNKNOWN	0.43061
CA043117	UNKNOWN	0.427
CA063362	UNKNOWN	0.42681
CA037915	Fumarylacetoacetase	0.42245
DY692859	34653 COG5048, COG5048, FOG: Zn-finger [General function prediction only].	0.42109
EG923315	45217 pfam05316, VAR1, Mitochondrial ribosomal protein (VAR1). This family consists of the yeast mitochondrial ribosomal proteins VAR1. Mitochondria possess their own ribosomes responsible for the synthesis of a small number of proteins encoded by the ...	0.41924
CB497787	Plakophilin-3	0.41798
CB496752	Beta-1,4-mannosyl-glycoprotein 4-beta-N-acetylglucosaminyltransferase	0.41674
CB497090	Transformer-2 protein homolog	0.41507
CK990932	75061 PRK05648, PRK05648, DNA polymerase III subunits gamma and tau.	0.41384
EG935555	Oncorhynchus mykiss genes, MHC class I b region, complete cds	0.4134
EG861958	UNKNOWN	0.41236
DW535560	UNKNOWN	0.40958
CB516959	UNKNOWN	0.40948
CB500002	Ubiquitin-conjugating enzyme E2 N	0.40851
CA044420	Aminopeptidase N	0.40802
CA042621	DNA polymerase epsilon subunit 4	0.40794
CA045785	Thyrotropin subunit beta precursor	0.40362
CA045137	Tripartite motif-containing protein 39	0.40157
CA041519	Glutathione S-transferase theta-1	0.39914
DW566735	Guanylate kinase	0.3985
EG769412	UNKNOWN	0.39743
CA042065	UNKNOWN	0.39715
EG936549	UNKNOWN	0.39579
EG862890	C-C motif chemokine 20 precursor	0.39567
EG916340	UDP-xylose and UDP-N-acetylglucosamine transporter	0.39261
CA055986	UNKNOWN	0.39108
CB492813	Glyceraldehyde-3-phosphate dehydrogenase	0.38833
EG799553	EBV-induced G-protein coupled receptor 2 homolog	0.38826
DW545601	Zgc:113263.	0.38789
CX247412	UNKNOWN	0.38513
EG910200	Class B basic helix-loop-helix protein 3	0.38475
EG915017	Oncorhynchus mykiss Onmy-LDA gene for MHC class I antigen, allele: Onmy-LDA*0101, and other genes, complete cds	0.38438
CA058472	UNKNOWN	0.38407
CA052528	Oncorhynchus mykiss genes, MHC class I b region, complete cds	0.38162
EG755539	Aminomethyltransferase, mitochondrial precursor	0.3801
CA062037	OMLYRNA O.mykiss mRNA for lysozyme II	0.37999
CA042721	Transmembrane protein 134	0.37939
CB492715	Cofilin-2	0.37914
CA037968	34653 COG5048, COG5048, FOG: Zn-finger [General function prediction only].	0.37828
CA042452	UNKNOWN	0.37785
CB509843	Deoxyribonuclease gamma precursor	0.37766
CN442490	10 kDa heat shock protein, mitochondrial	0.3773
EG759189	UNKNOWN	0.37727
CA038699	Forkhead box protein D3-B	0.37618
CB501737	Uncharacterized protein C19orf60 homolog	0.37583
CA037300	UNKNOWN	0.37523
CA047907	Heterogeneous nuclear ribonucleoprotein A0	0.37514
CB500458	87025 pfam06140, Ifi-6-16, Interferon-induced 6-16 family..	0.37473
EG780713	UNKNOWN	0.37434
CA053378	Testin	0.3731
CB496545	Ubiquitin-conjugating enzyme E2 D2	0.3731
DW556539	UNKNOWN	0.37154
CB508412	UNKNOWN	0.37074
DW559985	BAG family molecular chaperone regulator 5	0.37058
CK990640	High choriolytic enzyme 1 precursor	0.37001
CB510381	45362 pfam05462, Dicty_CAR, Slime mold cyclic AMP receptor. This family consists of cyclic AMP receptor (CAR) proteins from slime molds. CAR proteins are responsible for controlling development in Dictyostelium discoideum..	0.36891
CB505764	Complement C1q tumor necrosis factor-related protein 9 precursor	0.36881
CB508294	rRNA-processing protein FCF1 homolog	0.3679
CB510396	Osteopetrosis-associated transmembrane protein 1 precursor	0.36775
DW540346	UNKNOWN	0.36712
CB506027	H-2 class II histocompatibility antigen gamma chain	0.36627
CB510020	UNKNOWN	0.36488
CB508179	UNKNOWN	0.36461
EG937119	UNKNOWN	0.36422
CB501997	UNKNOWN	0.362
CK991295	Serine/threonine-protein phosphatase 4 catalytic subunit	0.36161
CA054747	PREDICTED: similar to WD repeat domain 52 [Canis familiaris]	0.36039
CA038863	UNKNOWN	0.3598
EG755361	ADP-ribosylation factor-like protein 1	0.35768
CA036827	UNKNOWN	0.35614
CA047930	UNKNOWN	0.35569
CB511105	34653 COG5048, COG5048, FOG: Zn-finger [General function prediction only].	0.35541
EG888310	Oncorhynchus mykiss nonclassical MHC class I antigen (Onmy-LAA) gene, Onmy-LAA*0101 allele, complete cds	0.35533
CA042310	UNKNOWN	0.35502
CB505672	Protein FAM18B	0.35489
CK991275	Brain protein 44-like protein	0.35487
CB497363	UNKNOWN	0.35476
DY721295	45362 pfam05462, Dicty_CAR, Slime mold cyclic AMP receptor. This family consists of cyclic AMP receptor (CAR) proteins from slime molds. CAR proteins are responsible for controlling development in Dictyostelium discoideum..	0.35454
EG762753	UNKNOWN	0.35277
CB498618	SRp25 nuclear protein (ARL6IP4 protein).	0.35258
CA041947	45217 pfam05316, VAR1, Mitochondrial ribosomal protein (VAR1). This family consists of the yeast mitochondrial ribosomal proteins VAR1. Mitochondria possess their own ribosomes responsible for the synthesis of a small number of proteins encoded by the ...	0.35148
CK990886	60S ribosomal protein L32	0.35131
CA041603	UNKNOWN	0.35011
CX029232	UNKNOWN	0.34965
CA036469	Metalloproteinase inhibitor 2 precursor	0.34919
DW551396	UNKNOWN	0.34914
EG867431	UNKNOWN	0.34907
EG770840	UNKNOWN	0.34772
CA045221	Probable signal peptidase complex subunit 2	0.34671
DY726641	Torsin family protein C9orf167 homolog	0.34616
CA044054	Prostaglandin G/H synthase 2 precursor	0.34615
DY691855	UNKNOWN	0.34574
CA044829	UNKNOWN	0.34501
CB510740	REST corepressor 1	0.34424
CB496887	Ependymin precursor	0.3439
CB507130	Oncorhynchus mykiss genes, MHC class I b region, complete cds	0.34387
CB511005	Complexin-4 precursor	0.34376
CB497925	AF074094 Salvelinus namaycush clone A1 5 external transcribed spacer and intergenic spacer region, partial sequence	0.34302
CB510093	UNKNOWN	0.34253
EG813053	Transmembrane and coiled-coil domain-containing protein 1	0.34235
DW568029	UNKNOWN	0.34208
CB492785	Vacuolar protein sorting-associated protein 33B	0.34189
CA041490	AN1-type zinc finger protein 6	0.34172
CA047310	UNKNOWN	0.34147
CB501058	Probable isovaleryl-CoA dehydrogenase	0.34141
CA042948	Mitochondrial import inner membrane translocase subunit Tim23	0.34051
CB493845	Transmembrane 4 L6 family member 4	0.34036
CX137836	interleukin 18 form b, IL-18B [Oncorhynchus mykiss]	0.34023
CA043396	Ubiquinone biosynthesis protein COQ9, mitochondrial precursor	0.33907
CB510453	TLC domain-containing protein 1 precursor	0.339
CB507171	UNKNOWN	0.33875
DY692681	Myotubularin-related protein 14	0.33807
EG939284	UNKNOWN	0.3372
CB492606	immunoglobulin tau heavy chain membrane-bound form [Oncorhynchus mykiss]	0.33595
DW549254	Protein transport protein Sec24A	0.33566
EG874832	Rab11 family-interacting protein 2	0.3355
CA037254	UNKNOWN	0.33499
CA047150	Corticotropin-lipotropin A precursor	0.33438
CB493107	SON protein	0.33402
EG836448	Elongation of very long chain fatty acids protein 1	0.33357
CB507649	RNA-binding protein 4	0.33298
CB517782	UNKNOWN	0.33265
EG765663	Salmo salar zonadhesin-like gene, complete cds and 3 UTR	0.33204
EG867947	Transcription factor jun-D	0.33202
DW538343	Reticulon-4-interacting protein 1 homolog, mitochondrial precursor	0.33159
DW569218	Neurexin-3-alpha precursor	0.33108
CB507378	Purpurin precursor	0.33091
CB502540	Involucrin	0.33059
CA037376	Uncharacterized protein C16orf14 homolog	0.33055
CB507016	CG5199	0.32992
CA042925	Myosin-Ic	0.32961
CA041659	Glutamine synthetase	0.32899
CB508464	UNKNOWN	0.32892
CA047648	UNKNOWN	0.32857
CA045652	UNKNOWN	0.32833
EG756684	UNKNOWN	0.32827
CB507635	UNKNOWN	0.32754
EG755707	Homeobox protein CDX-1	0.32668
EG868059	FUN14 domain-containing protein 1	0.32666
EG849831	UNKNOWN	0.32652
BU965651	Myosin light chain 4	0.32644
CB517060	UNKNOWN	0.3264
EG915660	Uncharacterized aarF domain-containing protein kinase 5	0.32602
CB498464	ELAV-like protein 1	0.32598
CK990772	UNKNOWN	0.32592
CB494186	Zinc finger protein 263	0.32576
CB497738	Transcription elongation factor SPT4	0.32554
CB507227	TATA-box-binding protein	0.32525
CB502679	Actin-related protein 3	0.32464
CA059551	SEC23-interacting protein	0.32461
CB496768	H-2 class II histocompatibility antigen gamma chain	0.3246
CB503003	Desmin	0.32418
CB505643	Salmo salar zonadhesin-like gene, complete cds and 3 UTR	0.32392
CB502630	UNKNOWN	0.32375
CB492965	Hematological and neurological expressed 1-like protein	0.32334
CB509922	Syntaxin-binding protein 1	0.32245
CB512695	Probable G-protein coupled receptor 173	0.32232
CB502598	Tubulin-specific chaperone A	0.32183
CB495022	Heterogeneous nuclear ribonucleoprotein A0	0.32156
EG936474	Peroxisome proliferator-activated receptor delta	0.32094
CB511830	Danio rerio v-ets erythroblastosis virus E26 oncogene like (avian) (erg), mRNA	0.32089
CB501697	Glutaredoxin-2, mitochondrial precursor	0.32035
CA052435	Torsin family protein C9orf167 homolog	0.31995
CB496929	Bleomycin hydrolase	0.31993
EG931772	UNKNOWN	0.31979
CA036602	Rattus norvegicus fragile-X mental retardation (Fmr1) mRNA, partial sequence	0.31946
CA041639	Vacuolar protein sorting-associated protein 37A	0.31892
CX717210	UNKNOWN	0.31875
CB494439	Signal transducer and activator of transcription 4	0.31847
CA036778	General transcription factor IIH subunit 5	0.31818
DW577527	TNFAIP3-interacting protein 1	0.31797
CA042601	Uncharacterized protein C2orf29	0.31782
CB508174	UNKNOWN	0.3176
CA041779	Type I iodothyronine deiodinase	0.31706
CB493886	Glycine amidinotransferase, mitochondrial precursor	0.31665
CB510186	AF201470 Salmo salar retinal rod opsin mRNA, complete cds	0.31661
CB498761	Calcineurin subunit B isoform 1	0.31643
CB507711	Nucleobindin-1 precursor	0.31552
CB510905	Brain protein 44-like protein	0.31541
EG831113	UNKNOWN	0.31541
CA054167	Lysozyme C II precursor	0.31539
CB503624	40S ribosomal protein S3a	0.31485
EG797300	Oncorhynchus mykiss genes, MHC class I a region, complete and partial cds	0.3148
CB492746	Cytochrome P450 2D9	0.31385
CB496682	Non-POU domain-containing octamer-binding protein	0.31376
CB508188	FLJ20625 [Homo sapiens]	0.31367
CA044890	GSK-3-binding protein	0.31327
CB493607	Small nuclear ribonucleoprotein-associated protein B	0.31312
CB498109	SWI/SNF-related matrix-associated actin-dependent regulator of chromatin subfamily E member 1-related	0.3128
CB496853	Protein S100-B	0.31262
CA045475	60S ribosomal protein L32	0.3125
CA060174	PREDICTED: Pan troglodytes dual-specificity tyrosine-(Y)-phosphorylation regulated kinase 1A, transcript variant 1 (DYRK1A), mRNA	0.31246
EG870377	Choline-phosphate cytidylyltransferase A	0.31241
CA045626	UNKNOWN	0.31133
CB494495	Malate dehydrogenase, cytoplasmic	0.31132
DY692270	UNKNOWN	0.31072
CA045554	UNKNOWN	0.31021
CB510645	Enhancer of rudimentary homolog	0.30995
CA059940	Ras-related C3 botulinum toxin substrate 1 precursor	0.30958
EG813661	Oncorhynchus mykiss macrophage myristoylated alanine-rich C kinase-like protein mRNA, complete cds	0.30923
CB501420	HpaII tiny fragments locus 9c protein	0.30878
EG858580	UNKNOWN	0.30856
CB493671	34653 COG5048, COG5048, FOG: Zn-finger [General function prediction only].	0.30811
CB507200	Cyclin-dependent kinases regulatory subunit 1	0.30743
DW575740	UNKNOWN	0.30729
CB510547	Cathepsin Z precursor	0.30713
CA037485	Haptoglobin precursor	0.30699
EG760336	Oncorhynchus mykiss genes, MHC class I a region, complete and partial cds	0.30586
CB498529	Nebulin	0.30576
CB498160	Transposable element Tc1 transposase	0.30532
CB497319	Oncorhynchus mykiss partial mRNA for carnitine palmitoyltransferase I (cpt1 gene), isoform E	0.30475
EG798917	UNKNOWN	0.30461
CB500499	UNKNOWN	0.30426
CB498481	GTP cyclohydrolase 1 feedback regulatory protein	0.30374
EG826064	Oncorhynchus mykiss clone GC71 MHC class I antigen (Onmy-U71) gene, exons 2 through 7 and partial cds	0.30351
CA042707	UNKNOWN	0.30347
EG832208	UNKNOWN	0.30326
CK991346	CAD protein	0.30282
DW550499	Putative polypeptide N-acetylgalactosaminyltransferase-like protein 4	0.30147
CB500201	Oncorhynchus mykiss genes, MHC class I a region, complete and partial cds	0.30064
BU965649	Glucose-6-phosphate isomerase	0.30037
CB498358	Fatty acid-binding protein, intestinal	0.30036
CB494316	Envoplakin	0.29942
CX136314	Myoglobin	0.29902
CB509857	Protein transport protein Sec61 subunit gamma	0.29819
CB496744	UNKNOWN	0.29766
DY691847	Decaprenyl-diphosphate synthase subunit 2	0.29755
CB506444	UNKNOWN	0.29753
CB493595	Fatty acid desaturase 2	0.29749
EG766831	UNKNOWN	0.29683
EG768711	Cytosol aminopeptidase	0.29674
EG784115	UNKNOWN	0.29673
CA060458	Eukaryotic translation initiation factor 5A-1	0.29668
CB492907	Ubiquitin-related modifier 1 homolog	0.29662
DY691355	UNKNOWN	0.29633
CB494313	Acidic mammalian chitinase precursor	0.29597
FC072791	UNKNOWN	0.29589
CA044707	Differentially expressed in FDCP 6	0.29573
CA047528	UNKNOWN	0.29484
EG829830	Uroporphyrinogen-III synthase	0.29447
CA039238	CTGF, CCN2, HCS24, IGFBP8: Connective tissue growth factor precursor	0.29391
CA046875	Oncorhynchus nerka glycoprotein hormone alpha-subunit (GPH) gene, partial sequence	0.2937
CB509856	DNA-binding protein inhibitor ID-1	0.29299
CB510976	EGF-like domain-containing protein 7 precursor	0.29248
CB501641	H-2 class II histocompatibility antigen gamma chain	0.29119
CB498542	Pancreatic secretory trypsin inhibitor	0.29112
CB493892	Proteasome subunit alpha type-7	0.29084
CB498345	Paraplegin	0.29081
CB497720	Zinc finger protein DPF3	0.29075
CA042819	UNKNOWN	0.2907
CB493942	UNKNOWN	0.2904
CA037130	Zinc finger protein 699	0.28998
DW569845	AP-3 complex subunit beta-1	0.28964
CA043677	39S ribosomal protein L44, mitochondrial precursor	0.28878
CX716615	UNKNOWN	0.28876
CB492183	UNKNOWN	0.28874
CB497809	Cysteine-rich protein 1	0.28864
CB511367	Bromodomain-containing protein 3	0.28795
CB498334	Programmed cell death protein 6	0.2879
CB493358	Microsomal glutathione S-transferase 2	0.28786
CA044634	UNKNOWN	0.28771
CA045738	Homeobox protein SIX3	0.28738
CB506130	Proteasome subunit beta type-1-A	0.28738
CB507813	UNKNOWN	0.28696
CB501721	UNKNOWN	0.2868
EG863478	DNA-directed RNA polymerase II subunit RPB1	0.28673
CB494131	UNKNOWN	0.2863
CB493974	26S proteasome non-ATPase regulatory subunit 11	0.28617
CA768097	UNKNOWN	0.28599
CA043370	Eukaryotic translation initiation factor 3 subunit C	0.28598
CA042307	Oncorhynchus mykiss genes, MHC class I b region, complete cds	0.28578
CB494506	Parvalbumin beta 2	0.28576
CA047922	Plecoglossus altivelis 32.1 kDa connexin mRNA, complete cds	0.28567
CB498525	34653 COG5048, COG5048, FOG: Zn-finger [General function prediction only].	0.28549
EG914946	Glutamate [NMDA] receptor-associated protein 1	0.2854
DW576635	Myeloperoxidase precursor	0.28494
CB502582	Cell growth-regulating nucleolar protein	0.28491
CB495182	NADH dehydrogenase [ubiquinone] 1 alpha subcomplex subunit 4-like 2	0.28451
CA041919	29114 cd01119, Chemokine_CC_DCCL, Chemokine_CC_DCCL: subgroup of the Chemokine_CC subgroup based on the presence of a DCCL motif involving the two N-terminal cysteine residues; includes a number of small inducible cytokines capable of reversibly inhib...	0.28438
CB497151	PREDICTED: Danio rerio similar to alpha 1 chain of type XII collagen (LOC562946), mRNA	0.28416
CX139827	UNKNOWN	0.28394
CB492794	Probable guanosine-3,5-bis(diphosphate) 3-pyrophosphohydrolase	0.28376
CA043836	Phosducin-like protein 3	0.28373
CA047706	Uncharacterized protein C6orf115	0.28371
CA039512	UDP-glucose 6-dehydrogenase	0.28361
CA044889	Chymotrypsin A precursor	0.28341
CB511331	UNKNOWN	0.28334
CB493796	Apolipoprotein A-IV precursor	0.28321
CB514443	Caldesmon	0.28313
CB509859	UNKNOWN	0.28299
EG925047	UNKNOWN	0.28299
CA042185	Polypeptide N-acetylgalactosaminyltransferase 2	0.28298
CK990853	CDKN2AIP N-terminal-like protein	0.28292
CA042221	KIAA0521 protein (Fragment).	0.28257
CB510424	UNKNOWN	0.28234
CB512125	Peroxiredoxin	0.2823
CA047943	UNKNOWN	0.28209
CA043073	Shugoshin-like 1	0.282
CB508089	High choriolytic enzyme 1 precursor	0.28123
CB510188	Gamma-crystallin M2	0.28111
CB498221	Activator of 90 kDa heat shock protein ATPase homolog 1	0.28102
CK991240	Protein NDRG3	0.28079
CB493468	UNKNOWN	0.2803
CB507499	Nucleolar protein 66	0.28023
CB496642	Microsomal glutathione S-transferase 3	0.27939
CA767887	Sulfhydryl oxidase 1 precursor	0.27908
CB497914	Kelch repeat and BTB domain-containing protein 10	0.27904
CA043055	UNKNOWN	0.27879
CA043157	U4/U6 small nuclear ribonucleoprotein Prp4	0.2776
CB501135	UNKNOWN	0.2775
CB510182	UNKNOWN	0.27709
CB494427	5-aminolevulinate synthase, nonspecific, mitochondrial precursor	0.27672
EG877832	Zinc finger HIT domain-containing protein 2	0.2766
CB492123	Trafficking protein particle complex subunit 5	0.27627
CA044297	Xaa-Pro aminopeptidase 1	0.27618
EG755655	UNKNOWN	0.27615
CA046426	Tubulin alpha chain	0.27603
CB514972	Gap junction beta-6 protein	0.27602
CA037205	UNKNOWN	0.27588
CB497524	Uncharacterized protein C6orf58 homolog precursor	0.2756
CA039661	UNKNOWN	0.27548
CB511010	Troponin T, cardiac muscle isoforms	0.27541
CB504496	AF281355_1 differentially regulated trout protein 1 [Oncorhynchus mykiss]	0.27502
CB498554	Vacuolar protein sorting-associated protein 29	0.27481
CB511224	SSABGLOB3 S.salar genes encoding alpha-globin and beta-globin, clone 3	0.27439
CB497183	Galectin-8	0.27434
CB488244	Zinc finger protein 271	0.27374
CB492757	Serum amyloid P-component precursor	0.27367
CB492748	Pigment epithelium-derived factor precursor	0.2735
CB515646	Vacuolar proton translocating ATPase 116 kDa subunit a isoform 4	0.27342
CB501408	DNA mismatch repair protein Mlh3	0.27315
CB493055	SET and MYND domain-containing protein 1	0.27291
CA041010	Proactivator polypeptide precursor	0.27289
CA768741	ATP synthase subunit epsilon, mitochondrial	0.27279
EG805281	Oncorhynchus mykiss Onmy-LDA gene for MHC class I antigen, allele: Onmy-LDA*0101, and other genes, complete cds	0.27242
CA038322	Uncharacterized protein C12orf31 homolog	0.27238
CB496646	Apolipoprotein B-100 precursor	0.27236
CA038058	Serum albumin 2 precursor	0.27228
CB494277	Protein lin-52 homolog	0.27206
CB501087	5-3 exoribonuclease 2	0.27171
CA052459	Glutamyl-tRNA(Gln) amidotransferase subunit A homolog	0.27143
CB514592	Tyrosine-protein phosphatase non-receptor type 6	0.27129
CA046473	Oncorhynchus mykiss SYPG1 (SYPG1), PHF1 (PHF1), and RGL2 (RGL2) genes, complete cds; DNaseII pseudogene, complete sequence; LGN-like, PBX2 (PBX2), NOTCH-like, TAP1 (TAP1), and BRD2 (BRD2) genes, complete cds; and MHCII-alpha and Raftlin-like pseudogene...	0.27107
DY712865	Immunoglobulin superfamily containing leucine-rich repeat protein 2 precursor	0.27104
CB510985	N(4)-(Beta-N-acetylglucosaminyl)-L-asparaginase	0.27084
CA037425	UNKNOWN	0.26979
CB493575	FK506-binding protein 1A	0.26975
CB498624	Alpha-aspartyl dipeptidase	0.26965
CA044339	Phosphatidylinositol transfer protein alpha isoform	0.26962
CA046726	UNKNOWN	0.26931
CB493155	Nucleolar protein 11-like	0.2691
CB493921	UNKNOWN	0.26866
CB493913	PREDICTED: similar to transmembrane protein 64 [Rattus norvegicus]	0.26863
CB510014	UNKNOWN	0.26847
CB496973	Brain protein 44	0.26834
CB497675	Uncharacterized protein C2orf29	0.26827
CB498028	T-box transcription factor TBX3	0.26823
CB505603	SAC3 domain-containing protein 1	0.26804
CB505988	Phenylalanyl-tRNA synthetase alpha chain	0.26802
CX717197	Oncorhynchus mykiss IL15 receptor alpha chain isoform 1 mRNA, complete cds	0.26794
EG762139	UNKNOWN	0.26784
CA059991	Gamma-enolase	0.26754
CB510781	TBC1 domain family member 15	0.26746
CA045956	45362 pfam05462, Dicty_CAR, Slime mold cyclic AMP receptor. This family consists of cyclic AMP receptor (CAR) proteins from slime molds. CAR proteins are responsible for controlling development in Dictyostelium discoideum..	0.26736
CB516220	NF-kappa-B inhibitor alpha	0.26729
CB498691	Sulfotransferase family cytosolic 2B member 1	0.26708
CB503379	UNKNOWN	0.26688
CB508734	UNKNOWN	0.26686
DY707171	45217 pfam05316, VAR1, Mitochondrial ribosomal protein (VAR1). This family consists of the yeast mitochondrial ribosomal proteins VAR1. Mitochondria possess their own ribosomes responsible for the synthesis of a small number of proteins encoded by the ...	0.26684
CA040141	Calpain-2 catalytic subunit	0.2667
CA044859	CG7949	0.2667
EG924292	45362 pfam05462, Dicty_CAR, Slime mold cyclic AMP receptor. This family consists of cyclic AMP receptor (CAR) proteins from slime molds. CAR proteins are responsible for controlling development in Dictyostelium discoideum..	0.26643
CA042402	Apolipoprotein B-100 precursor	0.2664
EG894110	45362 pfam05462, Dicty_CAR, Slime mold cyclic AMP receptor. This family consists of cyclic AMP receptor (CAR) proteins from slime molds. CAR proteins are responsible for controlling development in Dictyostelium discoideum..	0.26601
CB500248	ATP synthase subunit e, mitochondrial	0.26559
DW560867	UNKNOWN	0.26559
FC072793	Acidic mammalian chitinase precursor	0.26538
CB488291	UNKNOWN	0.26493
CB492267	UNKNOWN	0.26482
CB508611	89397 pfam01290, Thymosin, Thymosin beta-4 family..	0.26416
CA038029	novel protein [Xenopus tropicalis]	0.26404
CA044900	Amiloride-sensitive amine oxidase [copper-containing] precursor	0.26401
CB505646	CUG-BP- and ETR-3-like factor 2	0.26401
CB505730	Guanylin precursor	0.26355
CB502787	Lysosomal protective protein precursor	0.26319
CA036668	Gastrula zinc finger protein XlCGF49.1	0.26282
CB492439	Troponin I, fast skeletal muscle	0.2627
DW561835	UNKNOWN	0.26261
EG906605	UNKNOWN	0.26241
CB511166	Apolipoprotein B [Salmo salar]	0.26228
CB510744	Protein YIPF4	0.2622
EG787764	UNKNOWN	0.2622
CA040247	UNKNOWN	0.2622
CB494405	UNKNOWN	0.26184
CB515424	UNKNOWN	0.26172
CB505781	Cytochrome c oxidase subunit 4 isoform 2, mitochondrial precursor	0.2616
CB510043	CHCH domain-containing protein C22orf16, mitochondrial precursor	0.26121
CB508639	UNKNOWN	0.26068
DY716085	UNKNOWN	0.26042
CB498398	Heat shock protein 30	0.2602
CB509853	UNKNOWN	0.2602
CA038135	NEDD8 precursor	0.25978
CA037899	PREDICTED: similar to Cytochrome c oxidase polypeptide VIII-heart, mitochondrial precursor (Cytochrome c oxidase subunit 8-1) [Danio rerio]	0.25963
CB510170	Sarcoplasmic/endoplasmic reticulum calcium ATPase 1	0.25943
EG874215	Katanin p60 ATPase-containing subunit A1	0.25941
CA039991	UNKNOWN	0.25924
CB510239	General transcription factor IIH subunit 5	0.25914
CA037656	RNA 3-terminal phosphate cyclase-like protein	0.25914
CA047455	UNKNOWN	0.259
CA036769	Claudin-like protein ZF-A89	0.25754
EG872652	Protein C-ets-2	0.25741
CA042067	Oligopeptide transporter, small intestine isoform	0.25729
CK991342	AF363273_1 toxin-1 [Oncorhynchus mykiss]	0.25691
CA045022	Putative thiosulfate sulfurtransferase KAT	0.25687
CA037037	Fatty acid-binding protein, liver-type	0.25684
CA044503	C-X-C motif chemokine 14 precursor	0.25682
CA042714	Ubiquitin-conjugating enzyme E2 variant 1	0.25674
DW560195	UNKNOWN	0.25654
EG776437	Oncorhynchus mykiss SYPG1 (SYPG1), PHF1 (PHF1), and RGL2 (RGL2) genes, complete cds; DNaseII pseudogene, complete sequence; LGN-like, PBX2 (PBX2), NOTCH-like, TAP1 (TAP1), and BRD2 (BRD2) genes, complete cds; and MHCII-alpha and Raftlin-like pseudogene...	0.25634
CB493088	Prostaglandin E synthase 3	0.2563
CB509950	Neuralized-like protein 2	0.25613
CA037577	UNKNOWN	0.25578
CA047688	28S ribosomal protein S16, mitochondrial precursor	0.25538
CX137392	Mitochondrial intermembrane space import and assembly protein 40	0.2553
CA037886	Complement C4 precursor	0.25526
CA050971	Proteasome subunit alpha type-6	0.25506
CB499653	Enhancer of mRNA-decapping protein 4	0.25488
CA046190	26S protease regulatory subunit 6A	0.25484
CB492944	14 kDa phosphohistidine phosphatase	0.25462
EG813153	UNKNOWN	0.25457
CB505780	Somatostatin-2 precursor	0.25429
CB498152	44462 pfam04554, Extensin_2, Extensin-like region..	0.25391
CB496655	UNKNOWN	0.25355
CA037218	UNKNOWN	0.25334
CB510375	Glia maturation factor beta	0.25314
EG785931	UNKNOWN	0.25313
CA046677	UNKNOWN	0.25307
CB494706	Triosephosphate isomerase	0.25302
CA047345	SMOGHSAM Salmon (S.salar) growth hormone gene, complete cds	0.25292
DW571481	UNKNOWN	0.25292
CB507915	DNA-repair protein XRCC2	0.25291
CB501932	UNKNOWN	0.25289
DY698983	GON-4-like protein	0.25263
CA040936	Ras-associated and pleckstrin homology domains-containing protein 1	0.25259
CB510009	Capsular synthesis regulator component B	0.25233
CB501666	Zinc finger protein 703	0.25232
CB514816	Glycerol-3-phosphate dehydrogenase [NAD+], cytoplasmic	0.25228
CB490914	Fumarylacetoacetase	0.25212
CA045510	NADH dehydrogenase [ubiquinone] 1 alpha subcomplex subunit 1	0.25173
DW537764	45217 pfam05316, VAR1, Mitochondrial ribosomal protein (VAR1). This family consists of the yeast mitochondrial ribosomal proteins VAR1. Mitochondria possess their own ribosomes responsible for the synthesis of a small number of proteins encoded by the ...	0.25154
DY727916	Oncorhynchus mykiss HoxA11b-2 (HoxA11b-2) gene, partial cds	0.25124
DW535393	Ubiquitin-related modifier 1 homolog	0.25101
CB493482	Glucagon-1 precursor	0.251
CA768242	Histone H1.0-B	0.25068
CB505353	calpastatin short variant I [Oncorhynchus mykiss]	0.25058
CB501584	invariant chain-like protein 2	0.2504
CA045229	Histone H3.3	0.25036
CB492138	UNKNOWN	0.25034
CB510097	UNKNOWN	0.25028
CA044876	perforin [Fundulus heteroclitus]	0.24949
CB510399	Heparin cofactor 2 precursor	0.24945
CB497155	Neurogenic differentiation factor 1	0.24887
CB508580	Protein ARMET precursor	0.24881
CB507558	45217 pfam05316, VAR1, Mitochondrial ribosomal protein (VAR1). This family consists of the yeast mitochondrial ribosomal proteins VAR1. Mitochondria possess their own ribosomes responsible for the synthesis of a small number of proteins encoded by the ...	0.2485
DY692205	Bile acid receptor	0.24844
CB498443	Fatty acid-binding protein, intestinal	0.2479
CB493003	Splicing factor, arginine/serine-rich 7	0.24778
CB508887	Tumor protein p63-regulated gene 1-like protein	0.24776
CB496610	Anaphase-promoting complex subunit 11	0.24758
CB494027	Cytochrome P450 4V2	0.24752
CB509616	Transcriptional adapter 3-like	0.24722
DW533851	Bile acid-CoA:amino acid N-acyltransferase	0.24721
CB506008	Protein kinase C alpha type	0.24695
CA036968	UNKNOWN	0.24695
CB493379	Gamma-crystallin M2	0.24671
CK990446	45217 pfam05316, VAR1, Mitochondrial ribosomal protein (VAR1). This family consists of the yeast mitochondrial ribosomal proteins VAR1. Mitochondria possess their own ribosomes responsible for the synthesis of a small number of proteins encoded by the ...	0.24665
CB502535	FAD-dependent oxidoreductase domain-containing protein 1	0.24664
CX139279	SWI/SNF-related matrix-associated actin-dependent regulator of chromatin subfamily D member 1	0.24655
EG756432	GTPase IMAP family member 7	0.24652
EG909399	34653 COG5048, COG5048, FOG: Zn-finger [General function prediction only].	0.24633
CB500703	PREDICTED: Danio rerio similar to alpha 1 chain of type XII collagen (LOC562946), mRNA	0.24591
DY737383	Ankyrin-1	0.24589
CA041877	F-actin-capping protein subunit alpha-2	0.24586
CA047018	Thioredoxin domain-containing protein 15 precursor	0.24532
CB498556	Junction plakoglobin	0.24515
CB498572	Gamma-glutamyl hydrolase precursor	0.24512
CA045978	UNKNOWN	0.24512
CB509760	Acidic mammalian chitinase precursor	0.24506
CK991287	45362 pfam05462, Dicty_CAR, Slime mold cyclic AMP receptor. This family consists of cyclic AMP receptor (CAR) proteins from slime molds. CAR proteins are responsible for controlling development in Dictyostelium discoideum..	0.24502
CB497767	Acyl-coenzyme A thioesterase 4	0.24497
CB493069	Vacuolar protein sorting-associated protein 33B	0.24384
CB501462	Proteasome activator complex subunit 2	0.24378
CA044968	UNKNOWN	0.24332
EG810855	Neuroblast differentiation-associated protein AHNAK	0.24331
EG836561	Pleckstrin homology domain-containing family F member 1	0.24314
CA041706	CCAAT/enhancer-binding protein delta	0.2426
CB508441	Kinesin-like protein KIF23	0.24259
CA037513	Glutathione peroxidase 2	0.2425
DY692678	Microfibril-associated glycoprotein 4 precursor	0.24193
CB492833	Beta-2-glycoprotein 1 precursor	0.24191
CB500563	Twist-related protein 2	0.24174
CB506413	Phosphotriesterase-related protein	0.24118
CB494335	Collagen alpha-1(X) chain precursor	0.24117
DW582956	Myotubularin-related protein 7	0.24105
CA047335	UNKNOWN	0.24102
CA055649	UNKNOWN	0.2407
CB505405	Heterogeneous nuclear ribonucleoprotein Q	0.24065
DY717537	Transforming growth factor beta-1 precursor	0.24019
CB494563	UNKNOWN	0.23984
CB508001	Sorbitol dehydrogenase	0.23972
CB497855	Pterin-4-alpha-carbinolamine dehydratase	0.23962
CB496619	UNKNOWN	0.23945
CX717702	45780 pfam05887, Trypan_PARP, Procyclic acidic repetitive protein (PARP). This family consists of several Trypanosoma brucei procyclic acidic repetitive protein (PARP) like sequences. The procyclic acidic repetitive protein (parp) genes of Trypanosoma ...	0.23944
CB507313	Proline-rich protein BCA3	0.23943
CB500817	UNKNOWN	0.23939
CA041703	Activated RNA polymerase II transcriptional coactivator p15	0.23935
CA039999	PREDICTED: Pan troglodytes dual-specificity tyrosine-(Y)-phosphorylation regulated kinase 1A, transcript variant 1 (DYRK1A), mRNA	0.23905
CA038375	TAR DNA-binding protein 43	0.23897
CB492724	Lipid phosphate phosphatase 2	0.23843
CB500428	Protein lunapark-B	0.23828
CX717690	UNKNOWN	0.23819
EG863382	Equilibrative nucleoside transporter 1	0.2381
CB496419	F-actin-capping protein subunit alpha-1	0.23723
CB507642	UNKNOWN	0.2371
CB510250	UNKNOWN	0.23708
CB507177	Cell division protein kinase 10	0.23696
CA037053	UNKNOWN	0.23685
CB510956	AF140783_1 apolipoprotein CII [Oncorhynchus mykiss]	0.23653
DW545681	Gamma-tubulin complex component 5	0.23632
CX144494	BNA489197 Beta nana Ty1-copia-like retrotransposon partial pol pseudogene, clone Tbn-6	0.23622
CA045193	Gap junction Cx32.2 protein	0.23608
CA036962	34653 COG5048, COG5048, FOG: Zn-finger [General function prediction only].	0.23599
EG807782	Transposable element Tcb1 transposase	0.23596
CB509665	Ependymin-2 precursor	0.23591
EG878427	29112 cd00273, Chemokine_CXC, Chemokine_CXC: 1 of 4 subgroup designations based on the arrangement of the two N-terminal cysteine residues; includes a number of secreted growth factors and interferons involved in mitogenic, chemotactic, and inflammato...	0.23581
DW548356	Cerebral protein 1 homolog	0.23565
CB510719	UNKNOWN	0.2356
CB498369	46513 pfam06624, RAMP4, Ribosome associated membrane protein RAMP4. This family consists of several ribosome associated membrane protein RAMP4 (or SERP1) sequences. Stabilisation of membrane proteins in response to stress involves the concerted action ...	0.23515
CX146929	42781 pfam02827, PKI, cAMP-dependent protein kinase inhibitor. Members of this family are extremely potent competitive inhibitors of camp-dependent protein kinase activity. These proteins interact with the catalytic subunit of the enzyme after the cAMP...	0.2348
CB503335	45217 pfam05316, VAR1, Mitochondrial ribosomal protein (VAR1). This family consists of the yeast mitochondrial ribosomal proteins VAR1. Mitochondria possess their own ribosomes responsible for the synthesis of a small number of proteins encoded by the ...	0.23479
EG873183	UNKNOWN	0.23478
CB498198	Protein PHS1	0.23473
EG766743	Salmo salar clone CH214-714P22 MHC Class I (Sasa-UBA) gene, Sasa-UBA*0601 allele, partial cds; and proteasome subunit beta type 8 (PSMB8a), proteasome subunit beta type 10 (PSMB10a), PSMB9a-like (PSMB9a-like), proteosome subunit beta type 9 (PSMB9), tr...	0.23471
CB512691	Glycogen phosphorylase, muscle form	0.2347
CB509307	UNKNOWN	0.23462
CB496457	Ras GTPase-activating-like protein IQGAP1	0.23457
CB497703	Apolipoprotein B-100 precursor	0.23451
CA044204	UNKNOWN	0.23419
CB493839	NADH dehydrogenase [ubiquinone] iron-sulfur protein 8, mitochondrial precursor	0.23418
CB501389	UNKNOWN	0.23417
DW531783	Amine oxidase [flavin-containing]	0.23399
CB501342	34653 COG5048, COG5048, FOG: Zn-finger [General function prediction only].	0.23388
CB505984	F-actin-capping protein subunit beta	0.23388
CA045009	UNKNOWN	0.23387
EG908126	Pyruvate decarboxylase	0.23386
CB510056	Neighbor of COX4	0.23344
CB506377	Dynactin subunit 1	0.23331
CB494565	Cytochrome P450 2K1	0.2333
CB492484	Caspase-6 precursor	0.23311
EG798603	ATPase inhibitor, mitochondrial precursor	0.23309
CB510409	WNT1-inducible-signaling pathway protein 1 precursor	0.23307
CB496758	UNKNOWN	0.2327
CB508037	Small nuclear ribonucleoprotein E	0.2325
DY692653	45362 pfam05462, Dicty_CAR, Slime mold cyclic AMP receptor. This family consists of cyclic AMP receptor (CAR) proteins from slime molds. CAR proteins are responsible for controlling development in Dictyostelium discoideum..	0.2323
CA042467	Prefoldin subunit 2	0.23217
CA042441	UNKNOWN	0.23201
CB497630	UPF0480 protein C15orf24 homolog precursor	0.23177
CA039944	Nuclear receptor subfamily 2 group F member 1	0.23162
CB511056	UNKNOWN	0.23157
CA048804	C-type lectin domain family 4 member M	0.23149
CB508245	45217 pfam05316, VAR1, Mitochondrial ribosomal protein (VAR1). This family consists of the yeast mitochondrial ribosomal proteins VAR1. Mitochondria possess their own ribosomes responsible for the synthesis of a small number of proteins encoded by the ...	0.23148
CB494349	E3 ubiquitin-protein ligase Praja1	0.23144
CA058810	Eukaryotic translation initiation factor 1A, X-chromosomal	0.23142
CA041914	UNKNOWN	0.23131
EG804880	UNKNOWN	0.23131
CB496980	45362 pfam05462, Dicty_CAR, Slime mold cyclic AMP receptor. This family consists of cyclic AMP receptor (CAR) proteins from slime molds. CAR proteins are responsible for controlling development in Dictyostelium discoideum..	0.23114
CB502672	UNKNOWN	0.23106
CX043090	UNKNOWN	0.23096
CB511232	Peptidyl-prolyl cis-trans isomerase A	0.23069
CA043280	Ornithine decarboxylase antizyme 2	0.23067
CX717629	Wu:fj80h11 protein [Danio rerio]	0.23023
CB509655	Myosin heavy chain, fast skeletal muscle	0.23018
CA046166	Baculoviral IAP repeat-containing protein 6	0.22997
DW545979	Peroxisomal 2,4-dienoyl-CoA reductase	0.22988
CB493009	Rhodopsin	0.2296
CA060268	Dedicator of cytokinesis protein 9	0.22942
CA041933	UNKNOWN	0.22936
CA041584	Uncharacterized protein C20orf24 homolog	0.22926
CB493452	Type-4 ice-structuring protein LS-12 precursor	0.22918
EG771232	BolA-like protein 2	0.22846
CB503311	Nuclear body protein SP140	0.22841
CB508633	Presenilin-2	0.22835
CA051056	Calretinin	0.22821
CA040008	Serotransferrin-1 precursor	0.22758
CA037526	Protein chibby homolog 1	0.22747
CB498121	Mitochondrial 28S ribosomal protein S21	0.22733
EG871148	UNKNOWN	0.22728
CB508354	THO complex subunit 7 homolog	0.22719
CA041917	UNKNOWN	0.22705
CB496435	Coatomer subunit zeta-2	0.22698
CB507142	UNKNOWN	0.22696
CB500559	UNKNOWN	0.22671
CB492435	Histone H3.3	0.22585
CA044072	Zinc-binding protein A33	0.22578
EG755418	ATPase family AAA domain-containing protein 3	0.22576
EG892272	UNKNOWN	0.22545
CB497724	Mitochondrial import receptor subunit TOM7 homolog	0.22535
CB514398	UNKNOWN	0.22502
CB494123	Very long-chain acyl-CoA synthetase	0.22494
DW563283	Calbindin	0.22482
CB501418	UNKNOWN	0.22482
CA036418	UNKNOWN	0.22441
CB508031	UNKNOWN	0.22423
CA042665	Oncorhynchus mykiss mRNA for CD80-like protein (cd80 gene)	0.22422
DY738626	UNC93-like protein MFSD11	0.22394
CB508909	26S proteasome non-ATPase regulatory subunit 9	0.22388
CB509753	UNKNOWN	0.2238
CB504511	AF266238 Gillichthys mirabilis transducer of ERBB-2 mRNA, partial cds	0.22368
CB497981	Ubiquitin carboxyl-terminal hydrolase isozyme L3	0.22359
CB509481	Interferon regulatory factor 2-binding protein 2-A	0.22355
CB508849	UNKNOWN	0.22339
CB510622	UNKNOWN	0.22311
CB502618	Thioredoxin-interacting protein	0.22281
CB493567	DNA-binding protein inhibitor ID-1	0.22265
DY706151	Serine/threonine-protein kinase PRKX	0.22264
CA054829	Type-4 ice-structuring protein precursor	0.22258
CA044546	Small ubiquitin-related modifier 1 precursor	0.22255
BU965851	UNKNOWN	0.22236
CK990581	L-serine dehydratase	0.22235
CB500753	PREDICTED: Canis familiaris similar to nuclear autoantigen (LOC480282), mRNA	0.22209
CA041509	Caspase-6 precursor	0.22186
CA037224	UNKNOWN	0.2217
CB504014	28S ribosomal protein S18a, mitochondrial precursor	0.22141
CB497015	UNKNOWN	0.22116
CA046483	UNKNOWN	0.22109
CB497299	UNKNOWN	0.22093
CA060998	Gelsolin precursor	0.22082
CB494271	Protein PHS1	0.22048
BU965689	UNKNOWN	0.22047
CA036539	UNKNOWN	0.22045
CA037363	UNKNOWN	0.22026
CB501644	Neighbor of COX4	0.22024
CK990682	UNKNOWN	0.22018
CA046215	UNKNOWN	0.22014
CB494473	Keratin, type I cytoskeletal 13	0.2201
DW552271	34653 COG5048, COG5048, FOG: Zn-finger [General function prediction only].	0.21968
CA043331	UNKNOWN	0.21924
EG924477	Integrin alpha-L precursor	0.21923
CB502763	UNKNOWN	0.21892
CA042944	Apolipoprotein B-100 precursor	0.21887
CA047298	DNA-directed RNA polymerase II subunit RPB11-a	0.21881
CK991306	PREDICTED: Danio rerio hypothetical LOC571418 (LOC571418), partial mRNA	0.21861
CX154222	Serine/threonine-protein kinase TAO1	0.21847
CB510414	UNKNOWN	0.21827
CB508554	Uncharacterized protein C13orf27	0.21798
EG908445	UNKNOWN	0.21794
EG924271	UNKNOWN	0.21762
CB511269	PiggyBac transposable element-derived protein 4	0.2174
CA042027	UNKNOWN	0.21729
CB497546	Transaldolase	0.21702
CB508921	UNKNOWN	0.21687
CB498207	Transposable element Tcb1 transposase	0.21685
DY703313	Tyrosine-protein kinase SgK223	0.21679
CA039150	PREDICTED: Macaca mulatta transcription factor 4 (TCF4), mRNA	0.21658
CB492577	AY872256S1 Oncorhynchus mykiss IgH.A locus, partial sequence	0.2165
CB493051	Apoptosis-associated speck-like protein containing a CARD	0.21628
CA045970	UNKNOWN	0.21622
CB501367	Transforming growth factor-beta-induced protein ig-h3 precursor	0.21607
CB492913	UNKNOWN	0.21584
CK990822	Progressive ankylosis protein homolog	0.21579
CA041800	UNKNOWN	0.21565
CA037103	UNKNOWN	0.21547
DY691783	UNKNOWN	0.21536
CB504141	IgGFc-binding protein precursor	0.21532
CA044638	UNKNOWN	0.21513
DY713355	UNKNOWN	0.21497
CB508297	E3 ubiquitin-protein ligase UHRF1	0.21438
CB493404	UNKNOWN	0.21393
CA042764	UNKNOWN	0.21368
EG783867	UNKNOWN	0.21349
CB509543	Troponin I, fast skeletal muscle	0.21342
CX139835	Rho guanine nucleotide exchange factor 16	0.21334
EG833622	45217 pfam05316, VAR1, Mitochondrial ribosomal protein (VAR1). This family consists of the yeast mitochondrial ribosomal proteins VAR1. Mitochondria possess their own ribosomes responsible for the synthesis of a small number of proteins encoded by the ...	0.21329
BU965693	ATP synthase-coupling factor 6, mitochondrial precursor	0.21318
CB494267	Oncorhynchus mykiss SYPG1 (SYPG1), PHF1 (PHF1), and RGL2 (RGL2) genes, complete cds; DNaseII pseudogene, complete sequence; LGN-like, PBX2 (PBX2), NOTCH-like, TAP1 (TAP1), and BRD2 (BRD2) genes, complete cds; and MHCII-alpha and Raftlin-like pseudogene...	0.21297
CK990687	UNKNOWN	0.21285
CA053002	Methionine-R-sulfoxide reductase B2, mitochondrial precursor	0.21277
CA042319	UNKNOWN	0.21274
CA057279	UNKNOWN	0.21256
CA047447	UNKNOWN	0.21248
DY702770	UNKNOWN	0.21223
CA046844	UNKNOWN	0.21198
CB500845	Uncharacterized protein C6orf64 homolog	0.21167
CB497899	Troponin I, slow skeletal muscle	0.21141
CK991256	P0028E10.8 protein (Putative glucose-6-phosphate/phosphate- tranlocator).	0.2114
CB496436	UNKNOWN	0.2114
DW564475	45217 pfam05316, VAR1, Mitochondrial ribosomal protein (VAR1). This family consists of the yeast mitochondrial ribosomal proteins VAR1. Mitochondria possess their own ribosomes responsible for the synthesis of a small number of proteins encoded by the ...	0.21137
CA057168	45217 pfam05316, VAR1, Mitochondrial ribosomal protein (VAR1). This family consists of the yeast mitochondrial ribosomal proteins VAR1. Mitochondria possess their own ribosomes responsible for the synthesis of a small number of proteins encoded by the ...	0.21123
CK991303	Double-stranded RNA-binding protein Staufen homolog 2	0.211
CB510588	Salmo salar zonadhesin-like gene, complete cds and 3 UTR	0.21094
CB500826	UNKNOWN	0.21083
CB507240	UNKNOWN	0.21079
CK991329	Caprin-1	0.21038
CB493115	Cystatin-B	0.21037
CA045913	Creatine kinase M-type	0.21035
CB501683	Protein QIL1	0.21035
CB492784	Cytochrome b-c1 complex subunit Rieske, mitochondrial precursor	0.21011
CA039502	Oncorhynchus mykiss anp mRNA for atrial natriuretic peptide, complete cds	0.20992
CB492941	Acidic mammalian chitinase precursor	0.20991
CB497158	Transforming growth factor-beta-induced protein ig-h3 precursor	0.20988
CA041268	ADP-ribosylation factor-related protein 1	0.20953
CB500468	UNKNOWN	0.20953
CB493157	UNKNOWN	0.2095
CB507670	Collagen alpha-2(I) chain precursor	0.20934
CB496892	Plasma alpha-L-fucosidase precursor	0.20897
CB510815	UNKNOWN	0.20894
EG903051	Claudin-10	0.20864
CA047432	UNKNOWN	0.20863
CA044122	2-acylglycerol O-acyltransferase 2-A	0.20861
CA061752	UNKNOWN	0.20831
CB508175	UNKNOWN	0.2081
CX068672	Hepatocyte nuclear factor 3-beta	0.20781
CX150012	Tryptase-2 precursor	0.20776
CA038015	UNKNOWN	0.20753
CB498653	Sarcoplasmic/endoplasmic reticulum calcium ATPase 1	0.20744
CB508651	UNKNOWN	0.20703
CB494446	ATP-binding cassette sub-family F member 2	0.20693
CA042314	conserved eukaryotic protein	0.2069
CA036788	45217 pfam05316, VAR1, Mitochondrial ribosomal protein (VAR1). This family consists of the yeast mitochondrial ribosomal proteins VAR1. Mitochondria possess their own ribosomes responsible for the synthesis of a small number of proteins encoded by the ...	0.20645
CB494406	Fidgetin	0.20642
CA043639	Chymotrypsin A precursor	0.20623
CA042459	Glutaredoxin-like protein YDR286C homolog	0.20604
CA038037	Oncorhynchus mykiss SLC26A1-like protein mRNA, complete cds	0.20599
CB494625	Papilin precursor	0.20575
CB502640	RNA polymerase II-associated factor 1 homolog	0.2057
CA041686	HSPACAP H.sapiens gene PACAP for pituitary adenylate cyclase activating polypeptide	0.20565
CB493991	Complement C3-1	0.20558
CB516710	PWWP domain-containing protein 2B	0.20557
CB505852	47383 smart00034, CLECT, C-type lectin (CTL) or carbohydrate-recognition domain (CRD); Many of these domains function as calcium-dependent carbohydrate binding modules. .	0.20529
CB510935	UNKNOWN	0.20529
CB505751	34653 COG5048, COG5048, FOG: Zn-finger [General function prediction only].	0.20521
CK991093	Uncharacterized protein C7orf23	0.20518
CB510504	Triadin	0.20502
CK990514	Apoptotic chromatin condensation inducer in the nucleus	0.20489
CB507253	Ammonium transporter 1 member 1	0.20483
BU965773	Protein kinase C and casein kinase substrate in neurons protein 2	0.2044
CB502784	UNKNOWN	0.20428
CA060678	Syntaxin-6	0.20427
CA046676	UNKNOWN	0.20413
CA038376	40S ribosomal protein S18	0.20372
CB493417	Protoheme IX farnesyltransferase, mitochondrial precursor	0.20369
CA044635	34653 COG5048, COG5048, FOG: Zn-finger [General function prediction only].	0.20362
CX282261	Guanosine-3,5-bis(diphosphate) 3-pyrophosphohydrolase	0.20347
CB496601	15-hydroxyprostaglandin dehydrogenase [NAD+]	0.20343
CA037431	General transcription factor IIF subunit 1	0.20335
DY740353	C-X-C chemokine receptor type 3	0.20312
CA044945	Type-4 ice-structuring protein LS-12 precursor	0.20311
CB509531	Clusterin precursor	0.20305
CB508919	Ubiquitin-conjugating enzyme E2 D4	0.20305
CB492885	UNKNOWN	0.20301
CA043715	UNKNOWN	0.20296
CB517226	Cytochrome c1, heme protein, mitochondrial precursor	0.20284
CB504446	Myosin light chain kinase, smooth muscle	0.20282
CB498614	MGC82565 protein [Xenopus laevis]	0.20281
CB492865	Anterior gradient protein 2 homolog precursor	0.20249
CA036453	Saxiphilin precursor	0.20242
CB514731	Putative heparin-binding growth factor 1	0.20226
CB486725	Vacuolar ATP synthase subunit S1 precursor	0.20201
CB496736	Cytochrome c oxidase subunit 5A, mitochondrial precursor	0.20188
CB497022	14-3-3 protein beta/alpha-1	0.20182
CA345499	UNKNOWN	0.2017
CB492873	PTAR1 protein [Homo sapiens]	0.20168
CB498210	Adenosine kinase	0.20163
CA037228	UNKNOWN	0.20162
CB510635	UNKNOWN	0.20151
CA037398	UNKNOWN	0.20147
CB501169	39S ribosomal protein L48, mitochondrial precursor	0.20133
CB500917	UNKNOWN	0.20112
CA050316	Fermitin family homolog 3	0.20101
CB496523	15-hydroxyprostaglandin dehydrogenase [NAD+]	0.20089
CB497075	RING finger protein 31	0.20087
CB509772	Chymosin precursor	0.20086
CK991336	Oncorhynchus mykiss tyr mRNA for tyrosinase, complete cds	0.20078
CA045310	Inhibitor of growth protein 1	0.20061
CB507666	UNKNOWN	0.20048
CA047136	UNKNOWN	0.2004
CA044536	UNKNOWN	0.20019
CA050751	Asparaginyl-tRNA synthetase, cytoplasmic	0.19997
CB493477	Probable G-protein coupled receptor 125 precursor	0.19975
CB508432	UNKNOWN	0.19971
CB510105	UNKNOWN	0.19944
CB510178	UNKNOWN	0.19932
CB492351	45217 pfam05316, VAR1, Mitochondrial ribosomal protein (VAR1). This family consists of the yeast mitochondrial ribosomal proteins VAR1. Mitochondria possess their own ribosomes responsible for the synthesis of a small number of proteins encoded by the ...	0.1992
CA047742	UNKNOWN	0.19901
CB510325	UNKNOWN	0.19897
CB501561	UNKNOWN	0.19895
CB492396	Cytosolic 5-nucleotidase III	0.19884
CA044766	UNKNOWN	0.19875
DW572174	Gelsolin	0.19873
EG904541	Cleft lip and palate transmembrane protein 1 homolog	0.19853
CB493702	Protein N-terminal asparagine amidohydrolase	0.19837
CB503391	Platelet glycoprotein 4	0.19824
CB493933	Heterogeneous nuclear ribonucleoprotein A/B	0.19817
CA039920	UNKNOWN	0.19811
CA042008	UNKNOWN	0.19799
CB494026	Somatostatin-1A precursor	0.19788
DW577024	Anaphase-promoting complex subunit 13	0.19787
CB510671	Gamma-secretase subunit PEN-2	0.1978
CA044702	DNA-damage-inducible transcript 4 protein	0.19758
CB503937	UNKNOWN	0.19707
CB509570	Protein C10	0.19701
CB493191	Secernin-1	0.19638
CB494539	Cytochrome c	0.19629
CB509803	SSY12391 S.salar CHA(6.3) gene	0.19622
CA047219	UNKNOWN	0.19616
CB497582	Pre-mRNA-processing-splicing factor 8	0.19611
CA049474	Succinyl-CoA:3-ketoacid-coenzyme A transferase 1, mitochondrial precursor	0.19592
CB515450	si:ch211-261f7.2	0.19584
CA768033	Coatomer subunit alpha	0.19574
CA056053	UNKNOWN	0.19512
CA767726	Creatine kinase, ubiquitous mitochondrial precursor	0.19508
CX717315	UNKNOWN	0.19487
CA767821	Calpain small subunit 1	0.1947
CB501744	Cyclic AMP-dependent transcription factor ATF-1	0.19439
CB493930	Acidic mammalian chitinase precursor	0.19432
CA046559	Pituitary-specific positive transcription factor 1	0.1943
CA063565	Interferon regulatory factor 1	0.19418
CA039334	UNKNOWN	0.19415
CB492808	Alpha-actinin-2	0.194
CA041570	Sulfide:quinone oxidoreductase, mitochondrial precursor	0.19387
CB496377	NADH dehydrogenase [ubiquinone] flavoprotein 2, mitochondrial precursor	0.1934
CB500554	AF276620_1 surface protein PspC [Streptococcus pneumoniae]	0.19331
CA046162	Prefoldin subunit 1	0.19305
CA042984	Pre-mRNA-processing factor 39	0.19301
CA047656	UNKNOWN	0.19288
EG827890	Co-chaperone protein HscB, mitochondrial precursor	0.1926
CK990677	UNKNOWN	0.1926
CA387583	Uncharacterized protein C16orf53 homolog	0.19231
CB507035	Transmembrane 4 L6 family member 4	0.19206
CB493248	UNKNOWN	0.192
CB505914	UNKNOWN	0.19169
CB497827	Retinoid-binding protein 7	0.1916
CK991265	Oocyte zinc finger protein XlCOF8.4	0.19159
CB492099	AF125508 Oncorhynchus mykiss 12S ribosomal RNA, complete sequence; tRNA-Val, complete sequence and 16S ribosomal RNA, complete sequence, mitochondrial genes for mitochondrial products	0.19154
CA046117	45217 pfam05316, VAR1, Mitochondrial ribosomal protein (VAR1). This family consists of the yeast mitochondrial ribosomal proteins VAR1. Mitochondria possess their own ribosomes responsible for the synthesis of a small number of proteins encoded by the ...	0.19153
CB507187	UNKNOWN	0.19137
CB492552	Cytosolic non-specific dipeptidase	0.19135
CA047052	Coiled-coil domain-containing protein 28A	0.19132
CB492825	Replication protein A 14 kDa subunit	0.19112
CA037615	26S proteasome non-ATPase regulatory subunit 8	0.19107
CB498244	NEDD4 family-interacting protein 1	0.19068
CB501632	67953 pfam04360, Serglycin, Serglycin. Serglycin is the most prevalent proteoglycan produced in haemopoietic cells. Serglycin is a proteinase resistant secretory granule proteoglycan..	0.19033
CB510272	Danio rerio titin-like, mRNA (cDNA clone IMAGE:8001093), partial cds	0.19031
CA052901	39S ribosomal protein L47, mitochondrial precursor	0.19001
CK991353	Dipeptidyl-peptidase 1 precursor	0.18975
CA045755	Somatotropin precursor	0.18959
CB507517	Enhanced at puberty protein 1	0.18957
CA047442	E3 ubiquitin-protein ligase RNF14	0.18953
CB493172	43297 pfam03371, PRP38, PRP38 family. Members of this family are related to the pre mRNA splicing factor PRP38 from yeast. Therefore all the members of this family could be involved in splicing. This conserved region could be involved in RNA binding. T...	0.18933
CX141844	PREDICTED: similar to programmed cell death 8 (apoptosis-inducing factor) [Danio rerio]	0.18922
CB497922	DNA (cytosine-5)-methyltransferase 1	0.18921
CA041392	Oncorhynchus mykiss genes, MHC class I a region, complete and partial cds	0.18883
CB506560	UNKNOWN	0.18879
CA042089	Ependymin precursor	0.18868
CA055675	Protein FAM136A	0.18858
CB494575	Heat shock protein 30	0.18823
DW532019	Integrator complex subunit 8	0.18823
CB511725	UNKNOWN	0.18815
CB503797	Trypsin precursor	0.18806
CB498434	26S proteasome non-ATPase regulatory subunit 3	0.18802
CA044956	Histone chaperone asf1-A	0.18794
CB498441	Enhanced at puberty protein 1	0.18782
CB511435	Complement factor B precursor	0.18773
CB494463	Beta-synuclein	0.18746
CB501893	Calpain-1 catalytic subunit	0.1867
CK990839	UNKNOWN	0.18661
CB497096	PREDICTED: Danio rerio hypothetical LOC555765 (LOC555765), mRNA	0.18645
DW556958	UNKNOWN	0.18634
CB505556	Cytochrome P450 1A3	0.18633
CB510331	D-dopachrome decarboxylase	0.18621
CB510238	UNKNOWN	0.186
CB507502	45217 pfam05316, VAR1, Mitochondrial ribosomal protein (VAR1). This family consists of the yeast mitochondrial ribosomal proteins VAR1. Mitochondria possess their own ribosomes responsible for the synthesis of a small number of proteins encoded by the ...	0.1858
CB504246	Fucolectin-6 precursor	0.18542
DW533793	UNKNOWN	0.18534
CA042057	UNKNOWN	0.18526
CB509290	WD repeat-containing protein 68	0.18483
EG824838	Microsomal glutathione S-transferase 3	0.18432
CB498357	T-complex protein 1 subunit epsilon	0.18413
CA046217	UNKNOWN	0.18409
CB499629	Peptidyl-prolyl cis-trans isomerase A	0.18367
DY740344	UNKNOWN	0.18367
CB496901	Myozenin-1	0.18336
CB493852	Proteasome activator complex subunit 1	0.1832
CA045274	THO complex subunit 5 homolog	0.18311
CB511162	Alpha-1,6-mannosyl-glycoprotein 2-beta-N-acetylglucosaminyltransferase	0.18253
CB496899	Histone H1.0-B	0.18211
CA044971	Mitochondrial import inner membrane translocase subunit Tim8 A	0.18182
CK990808	Keratin, type I cytoskeletal 19	0.18173
DY722639	Hypoxia-inducible factor 1 alpha	0.18058
CA062473	FYN-binding protein	0.18034
CA036636	Cell cycle checkpoint protein RAD1	0.18002
CA062021	Salmo salar clone CH214-714P22 MHC Class I (Sasa-UBA) gene, Sasa-UBA*0601 allele, partial cds; and proteasome subunit beta type 8 (PSMB8a), proteasome subunit beta type 10 (PSMB10a), PSMB9a-like (PSMB9a-like), proteosome subunit beta type 9 (PSMB9), tr...	0.17996
CB507097	UNKNOWN	0.17974
CB493828	Molybdenum cofactor sulfurase	0.17963
CA037141	UNKNOWN	0.17959
CB507716	34653 COG5048, COG5048, FOG: Zn-finger [General function prediction only].	0.17945
CA041300	Uncharacterized protein C16orf24 homolog	0.17941
CA040761	Exocyst complex component 7	0.17932
CB493934	Betaine aldehyde dehydrogenase	0.17929
EG870208	UNKNOWN	0.17925
CB515445	L-aminoadipate-semialdehyde dehydrogenase-phosphopantetheinyl transferase	0.17888
CB511140	Islet amyloid polypeptide precursor	0.17858
CB493674	Tubulin beta-4 chain	0.17857
CB510032	Inhibitor of Bruton tyrosine kinase	0.17853
CB497111	UNKNOWN	0.178
CB496486	Proteasome subunit beta type-8 precursor	0.1779
CB505598	Integrin beta-2 precursor	0.1776
DW584140	Sorting nexin-18	0.17743
EG872305	UNKNOWN	0.17743
CB492827	Phosphoglucomutase-1	0.17737
CB508625	45362 pfam05462, Dicty_CAR, Slime mold cyclic AMP receptor. This family consists of cyclic AMP receptor (CAR) proteins from slime molds. CAR proteins are responsible for controlling development in Dictyostelium discoideum..	0.17736
CA040681	UNKNOWN	0.17729
CB494007	Forkhead box protein J3	0.17707
CA041506	Pre-mRNA branch site protein p14	0.17678
CB503981	UNKNOWN	0.17678
CX718385	Putative quinone oxidoreductase	0.17672
CA043195	SUMO-conjugating enzyme UBC9-B	0.17619
CA045314	Bifunctional aminoacyl-tRNA synthetase	0.17594
CX140177	UNKNOWN	0.17582
CA037088	UNKNOWN	0.17581
CK991191	Protein transport protein Sec24C	0.17537
CA047585	UNKNOWN	0.17514
CK991323	Protein CGI121	0.17503
FC072874	UNKNOWN	0.17497
EG886212	45217 pfam05316, VAR1, Mitochondrial ribosomal protein (VAR1). This family consists of the yeast mitochondrial ribosomal proteins VAR1. Mitochondria possess their own ribosomes responsible for the synthesis of a small number of proteins encoded by the ...	0.1742
CB494559	Glycerol-3-phosphate dehydrogenase [NAD+], cytoplasmic	0.17419
CA041582	45362 pfam05462, Dicty_CAR, Slime mold cyclic AMP receptor. This family consists of cyclic AMP receptor (CAR) proteins from slime molds. CAR proteins are responsible for controlling development in Dictyostelium discoideum..	0.17371
DW552338	Tetratricopeptide repeat protein 26	0.17366
DW564371	UNKNOWN	0.17366
CA056936	Putative Polycomb group protein ASXL1	0.17362
DY714019	E2F-associated phosphoprotein	0.17361
CB505920	UPF0527 membrane protein	0.17337
CB493676	Gamma-crystallin M3	0.17328
CA051687	UNKNOWN	0.17309
CB493481	Voltage-dependent anion-selective channel protein 2	0.17286
CA045255	45217 pfam05316, VAR1, Mitochondrial ribosomal protein (VAR1). This family consists of the yeast mitochondrial ribosomal proteins VAR1. Mitochondria possess their own ribosomes responsible for the synthesis of a small number of proteins encoded by the ...	0.17281
CA052497	34653 COG5048, COG5048, FOG: Zn-finger [General function prediction only].	0.17274
CX356220	Seizure 6-like protein precursor	0.17264
CB507633	UNKNOWN	0.17261
CB507262	UNKNOWN	0.17214
CB508925	Galactocerebrosidase precursor	0.17204
DY737845	34653 COG5048, COG5048, FOG: Zn-finger [General function prediction only].	0.17182
CB507186	YTH domain family protein 2	0.17166
CA059448	Probable palmitoyltransferase ZDHHC4	0.17159
CA050810	Synapsin-2	0.17154
CA043288	Transmembrane emp24 domain-containing protein 10 precursor	0.17105
CB498182	Collagen alpha-1(I) chain precursor	0.17069
CA050178	MHC class I antigen [Salmo salar]	0.17058
CB514296	UNKNOWN	0.16997
CA061990	Protein-L-isoaspartate O-methyltransferase domain-containing protein 2	0.16978
CB501041	Immunoglobulin lambda-like polypeptide 1 precursor	0.16947
CK991263	NADH dehydrogenase [ubiquinone] 1 beta subcomplex subunit 8, mitochondrial precursor	0.16932
CB494479	Transcription factor ETV6	0.1693
CA042243	UNKNOWN	0.16835
CA037139	34653 COG5048, COG5048, FOG: Zn-finger [General function prediction only].	0.16813
CA062859	Oncorhynchus mykiss mRNA for rtSox23, complete cds	0.16754
BU965639	UNKNOWN	0.16682
EG933180	Uracil nucleotide/cysteinyl leukotriene receptor	0.16676
CK990924	UNKNOWN	0.16667
CB498540	Calcium/calmodulin-dependent protein kinase type II gamma chain	0.16648
CA037544	Salmo salar clone CH214-714P22 MHC Class I (Sasa-UBA) gene, Sasa-UBA*0601 allele, partial cds; and proteasome subunit beta type 8 (PSMB8a), proteasome subunit beta type 10 (PSMB10a), PSMB9a-like (PSMB9a-like), proteosome subunit beta type 9 (PSMB9), tr...	0.16644
CK991236	Uncharacterized protein C3orf54	0.16631
CB492800	General transcription factor IIF subunit 1	0.16612
CB508654	UNKNOWN	0.16467
CA061780	T-cell receptor beta chain T17T-22 precursor	0.16339
CB492798	Mitochondrial 28S ribosomal protein S21	0.16338
EG939631	Acidic leucine-rich nuclear phosphoprotein 32 family member E	0.16334
CB492958	Chymotrypsin A precursor	0.16309
CB510089	Fibrinogen gamma chain precursor	0.16271
CB507715	Pituitary tumor-transforming gene 1 protein-interacting protein precursor	0.16237
CA038730	Lipocalin precursor	0.16188
DW559145	UNKNOWN	0.16107
EG909544	UNKNOWN	0.16091
CB505209	UNKNOWN	0.16089
CB503422	UNKNOWN	0.16068
EG882254	Oncorhynchus mykiss genes, MHC class I b region, complete cds	0.16025
CB498557	Ribosome maturation protein SBDS	0.16017
CB497600	S78261S1 IP1=CNS myelin P0-like glycoprotein [trout, larval brain, mRNA Partial, 1362 nt, segment 1 of 2]	0.16006
CB506206	Trimethyllysine dioxygenase, mitochondrial precursor	0.15974
CA770217	UNKNOWN	0.15961
CA038019	UNKNOWN	0.15915
DY737492	UBX domain-containing protein 7	0.1586
CB509737	LIM domain-binding protein 3	0.15843
CB496360	HIV Tat-specific factor 1 homolog	0.15825
CA061677	Uncharacterized protein C2orf32 homolog	0.15748
CB500223	45217 pfam05316, VAR1, Mitochondrial ribosomal protein (VAR1). This family consists of the yeast mitochondrial ribosomal proteins VAR1. Mitochondria possess their own ribosomes responsible for the synthesis of a small number of proteins encoded by the ...	0.15731
CA054693	Alcohol dehydrogenase class-3	0.1571
CB510281	Parvalbumin beta 1	0.15695
CA053601	Protein polybromo-1	0.15651
CA042337	Charged multivesicular body protein 3	0.15631
CA045249	Protein deltex-3	0.15631
CA041370	Transcription factor MafB	0.15603
CA052649	UNKNOWN	0.15534
CB493906	Probable ATP-dependent RNA helicase DDX23	0.15429
CB505758	Gastrotropin	0.15424
CB500603	Heterogeneous nuclear ribonucleoprotein L	0.15327
DW542040	UNKNOWN	0.15306
CB505633	Phytanoyl-CoA dioxygenase, peroxisomal precursor	0.15293
CB500847	14-3-3 protein beta/alpha-1	0.15249
CB508626	Ferritin, lower subunit	0.1524
CB495063	Transmembrane emp24 domain-containing protein 4 precursor	0.15091
CB508190	Apoptosis regulatory protein Siva	0.15065
CK990829	34653 COG5048, COG5048, FOG: Zn-finger [General function prediction only].	0.14932
CB493375	Zinc finger protein ubi-d4	0.14904
DW582104	UNKNOWN	0.149
CB516078	PREDICTED: similar to amyloid beta (A4) precursor protein-binding, family B, member 2, partial [Danio rerio]	0.14807
CB510128	Lupus La protein homolog	0.1477
CB497983	Vacuolar proton pump subunit G 1	0.14729
CB497036	Transposable element Tcb1 transposase	0.14727
CA038900	UNKNOWN	0.14505
DW583200	ATP-binding cassette sub-family G member 2	0.14481
EG869830	Dedicator of cytokinesis protein 2	0.14392
CB493111	Origin recognition complex subunit 2	0.14313
CB506175	UNKNOWN	0.14309
CB501767	45217 pfam05316, VAR1, Mitochondrial ribosomal protein (VAR1). This family consists of the yeast mitochondrial ribosomal proteins VAR1. Mitochondria possess their own ribosomes responsible for the synthesis of a small number of proteins encoded by the ...	0.14118
CB496563	14-3-3 protein beta/alpha-2	0.14061
CB515146	26S proteasome non-ATPase regulatory subunit 10	0.14054
DW573791	UNKNOWN	0.14022
DY704463	Alpha-1,3-mannosyl-glycoprotein 4-beta-N-acetylglucosaminyltransferase B	0.13957
CB510229	45362 pfam05462, Dicty_CAR, Slime mold cyclic AMP receptor. This family consists of cyclic AMP receptor (CAR) proteins from slime molds. CAR proteins are responsible for controlling development in Dictyostelium discoideum..	0.13845
DW573847	Probable palmitoyltransferase ZDHHC14	0.13816
EG858337	UNKNOWN	0.13816
DY741061	POU domain, class 4, transcription factor 2	0.13701
CB508549	UNKNOWN	0.13595
CK990760	68388 pfam04813, HNF-1A_C, Hepatocyte nuclear factor 1 (HNF-1), alpha isoform C terminus. This family consists of an alternative C terminus of homeobox-containing transcription factor HNF-1, found in the HNF-1A isoform. Different isoforms of HNF-1 are ...	0.13591
DW555049	UNKNOWN	0.13569
BU965854	UNKNOWN	0.13562
CB510754	FYN-binding protein	0.13467
DY703298	UNKNOWN	0.13465
CB501700	34653 COG5048, COG5048, FOG: Zn-finger [General function prediction only].	0.13332
CK991249	Ribonucleoside-diphosphate reductase subunit M2	0.133
CA769697	Endoplasmin precursor	0.13266
EG942933	45362 pfam05462, Dicty_CAR, Slime mold cyclic AMP receptor. This family consists of cyclic AMP receptor (CAR) proteins from slime molds. CAR proteins are responsible for controlling development in Dictyostelium discoideum..	0.13257
CB514451	Poly [ADP-ribose] polymerase 2	0.13232
DY693248	Zinc finger protein 364	0.1317
CK991258	39S ribosomal protein L40, mitochondrial precursor	0.13066
CB511875	Tight junction protein ZO-2	0.12719
DW569135	Glutaminase kidney isoform, mitochondrial precursor	0.12553
CA047947	Takifugu rubripes protocadherin gene locus 2, complete cds, alternatively spliced	0.1222
EG906449	UNKNOWN	0.11894
CA063704	CD97 antigen precursor	0.11378
CB517220	UNKNOWN	0.10692
CA051526	UNKNOWN	-0.11111
DW580590	Dysbindin	-0.11601
CB508658	Zona pellucida sperm-binding protein 3 precursor	-0.11645
CB514361	Danio rerio insulin-like growth factor binding protein 5, mRNA (cDNA clone MGC:76889 IMAGE:6520159), complete cds	-0.1206
DW569325	Membrane metallo-endopeptidase-like 1	-0.12241
DY700355	Probable sodium-coupled neutral amino acid transporter 6	-0.12795
DY725496	UNKNOWN	-0.12905
DW584282	UNKNOWN	-0.13123
CB515219	ATP-binding cassette sub-family A member 1	-0.13155
DW576690	UNKNOWN	-0.13199
CB517870	Protein ERGIC-53 precursor	-0.13257
DY731429	UNKNOWN	-0.13335
CA056448	Hsp70-binding protein 1	-0.13336
CB515009	Circumsporozoite protein precursor	-0.13345
CA054661	UNKNOWN	-0.13386
CA053571	Flavin reductase	-0.13452
CA051654	UNKNOWN	-0.13458
DW541549	Transcription initiation factor IIF subunit beta	-0.13691
DW561659	UNKNOWN	-0.13758
CA057053	T-cell differentiation antigen CD6 precursor	-0.13815
CA055129	UNKNOWN	-0.13845
DW543341	Cell growth regulator with RING finger domain protein 1	-0.13885
CA060625	Cytochrome b-c1 complex subunit 1, mitochondrial precursor	-0.13922
CB517893	UNKNOWN	-0.14103
DY715232	Beta-soluble NSF attachment protein	-0.14135
CB503780	Ferritin, middle subunit	-0.14183
DW539669	Fatty aldehyde dehydrogenase	-0.14209
CA059207	40S ribosomal protein S17	-0.14352
CA056306	Protein virilizer homolog	-0.14404
CA051324	UNKNOWN	-0.14454
EG852236	Forkhead box protein J2	-0.14526
CA051963	Coiled-coil-helix-coiled-coil-helix domain-containing protein 2, mitochondrial precursor	-0.14577
CA041258	UNKNOWN	-0.14615
CA043925	Soluble calcium-activated nucleotidase 1	-0.14713
DW555775	Protein FAM26E	-0.14778
DW538278	Uracil nucleotide/cysteinyl leukotriene receptor	-0.14864
DY724284	Myosin-10	-0.14882
CB516803	UNKNOWN	-0.14971
DW563176	Vascular endothelial growth factor C precursor	-0.15004
CB517037	Taeniopygia guttata clone 0061P0034B12 male-enhanced antigen variant 1-like mRNA, complete sequence	-0.15051
DY706339	Neutral alpha-glucosidase AB precursor	-0.15067
EG764690	UNKNOWN	-0.15174
CA052057	UNKNOWN	-0.15209
CA051994	UNKNOWN	-0.1522
DW550569	EGF-containing fibulin-like extracellular matrix protein 2 precursor	-0.15484
CA051018	Skin secretory protein xP2 precursor	-0.15601
CA051106	45362 pfam05462, Dicty_CAR, Slime mold cyclic AMP receptor. This family consists of cyclic AMP receptor (CAR) proteins from slime molds. CAR proteins are responsible for controlling development in Dictyostelium discoideum..	-0.15712
DW570328	Protein KIAA1219	-0.15747
CB512649	Brain protein 44	-0.15836
DY736747	Ubiquitin carboxyl-terminal hydrolase 20	-0.15893
CA062862	EGF-like module-containing mucin-like hormone receptor-like 1 precursor	-0.15985
DY709342	UNKNOWN	-0.15995
CA061671	UNKNOWN	-0.16016
EG760286	Pre-mRNA-splicing factor SLU7	-0.16074
DW572264	UNKNOWN	-0.1615
DW552681	UNKNOWN	-0.16157
DY733207	Ribonuclease inhibitor	-0.16246
DW562519	Protein MEMO1	-0.16374
DW550136	UNKNOWN	-0.16387
CA051900	Cathepsin L1 precursor	-0.16457
CB509775	Prothrombin precursor	-0.16527
DW557157	77693 PRK10263, PRK10263, DNA translocase FtsK.	-0.16537
CA052639	UNKNOWN	-0.16554
CN442510	NADH-ubiquinone oxidoreductase chain 1	-0.1672
CK991041	Cytochrome c oxidase subunit 3	-0.16789
DY710748	UNKNOWN	-0.16855
EG806935	Protein C20orf11 homolog	-0.16901
CA057076	cGMP-gated cation channel alpha-1	-0.16955
DW549711	Interferon regulatory factor 2-binding protein 2-A	-0.16996
CA050760	34653 COG5048, COG5048, FOG: Zn-finger [General function prediction only].	-0.1707
DY709564	Myosin phosphatase Rho-interacting protein	-0.17193
CB510300	Haptoglobin precursor	-0.17201
DY699380	UNKNOWN	-0.17288
CA387189	CREB-binding protein	-0.17308
CA063170	CD9 antigen	-0.1731
CK990927	Oncorhynchus mykiss mRNA for carbonic anhydrase 2, complete cds	-0.17381
EG787797	UNKNOWN	-0.17384
CB506393	Cytosolic sulfotransferase 2	-0.17399
DW549750	Forkhead box protein C1	-0.1743
CA052064	Retinol dehydrogenase 14	-0.17436
CX026832	Small nuclear ribonucleoprotein Sm D1	-0.17449
EG899245	Protein CXorf40A	-0.17455
EG918148	34653 COG5048, COG5048, FOG: Zn-finger [General function prediction only].	-0.17471
DW559551	34653 COG5048, COG5048, FOG: Zn-finger [General function prediction only].	-0.17495
DW562303	70724 pfam07271, Cytadhesin_P30, Cytadhesin P30/P32. This family consists of several Mycoplasma species specific Cytadhesin P32 and P30 proteins. P30 has been found to be membrane associated and localised on the tip organelle. It is thought that it is ...	-0.17575
CA052309	UNKNOWN	-0.17674
CA057302	Lysosomal alpha-mannosidase precursor	-0.17738
CB510480	47392 smart00043, CY, Cystatin-like domain; Cystatins are a family of cysteine protease inhibitors that occur mainly as single domain proteins. However some extracellular proteins such as kininogen, His-rich glycoprotein and fetuin also contain these d...	-0.1774
DY708071	UNKNOWN	-0.17744
CB512373	Barrier-to-autointegration factor	-0.17818
CX246455	UNKNOWN	-0.17901
CB496775	Paraplegin	-0.17922
CA060054	Interferon-induced protein 44	-0.17957
CA058088	45217 pfam05316, VAR1, Mitochondrial ribosomal protein (VAR1). This family consists of the yeast mitochondrial ribosomal proteins VAR1. Mitochondria possess their own ribosomes responsible for the synthesis of a small number of proteins encoded by the ...	-0.1798
CX030094	UNKNOWN	-0.18019
CA051222	Solute carrier family 22 member 2	-0.18069
EG884210	UNKNOWN	-0.18086
CB500094	60S ribosomal protein L18	-0.18106
CA058860	UNKNOWN	-0.18265
CA055783	S-methyl-5-thioadenosine phosphorylase	-0.18274
DW567538	Pericentriolar material 1 protein	-0.18354
DW556534	45217 pfam05316, VAR1, Mitochondrial ribosomal protein (VAR1). This family consists of the yeast mitochondrial ribosomal proteins VAR1. Mitochondria possess their own ribosomes responsible for the synthesis of a small number of proteins encoded by the ...	-0.18367
DW581222	UNKNOWN	-0.18375
EG883772	Biogenesis of lysosome-related organelles complex-1 subunit 3	-0.18408
CA056766	PHD finger protein 10	-0.18447
EG808347	34653 COG5048, COG5048, FOG: Zn-finger [General function prediction only].	-0.18454
CB510538	60S ribosomal protein L3	-0.18551
EG935779	45217 pfam05316, VAR1, Mitochondrial ribosomal protein (VAR1). This family consists of the yeast mitochondrial ribosomal proteins VAR1. Mitochondria possess their own ribosomes responsible for the synthesis of a small number of proteins encoded by the ...	-0.18583
CA058445	ADP/ATP translocase 2	-0.18657
DY732665	Beta-glucuronidase precursor	-0.18664
DY719544	45362 pfam05462, Dicty_CAR, Slime mold cyclic AMP receptor. This family consists of cyclic AMP receptor (CAR) proteins from slime molds. CAR proteins are responsible for controlling development in Dictyostelium discoideum..	-0.18676
CB517749	Glioma pathogenesis-related protein 1 precursor	-0.18679
DY703211	Protein FAM38A	-0.1868
EG842683	Sterile alpha motif domain-containing protein 9	-0.18707
CB514338	Vacuolar-sorting protein SNF8	-0.18765
DY723226	prostate stem cell antigen precursor-like [Ictalurus punctatus]	-0.18822
EG838102	Cell division protein kinase 7	-0.18864
DW577863	UNKNOWN	-0.18916
CA058391	UNKNOWN	-0.19037
CA052572	Eukaryotic translation initiation factor 3 subunit E-interacting protein	-0.1905
CA047516	Glycoprotein hormones alpha chain 1 precursor	-0.19089
CX248497	Oncorhynchus mykiss mRNA for complement factor H precursor (cfh gene)	-0.19091
DY720231	UNKNOWN	-0.19129
CB509635	34653 COG5048, COG5048, FOG: Zn-finger [General function prediction only].	-0.19223
CB505282	Ferritin, middle subunit	-0.19244
CB493980	UNKNOWN	-0.19255
CA047023	UNKNOWN	-0.19333
CA054818	UNKNOWN	-0.19369
CX251659	UNKNOWN	-0.19369
CA769961	Nucleolar RNA helicase 2	-0.19384
CA051374	G patch domain-containing protein 8	-0.19408
CK990946	Oncorhynchus mykiss toxin-1 mRNA, complete cds	-0.19455
DW537293	UNKNOWN	-0.1948
DW553647	Protein phosphatase methylesterase 1	-0.19481
CK990237	Aspartate aminotransferase, mitochondrial precursor	-0.19487
DW553330	Interferon regulatory factor 5	-0.19496
CA037557	UNKNOWN	-0.19525
CA059752	Macrophage erythroblast attacher	-0.19577
CB517525	Mitochondrial uncoupling protein 2	-0.1959
EG929116	Eukaryotic translation initiation factor 4E-1A	-0.19592
DW572572	UNKNOWN	-0.19599
CB511970	60S ribosomal protein L19	-0.19652
CA052047	39S ribosomal protein L11, mitochondrial precursor	-0.19698
CB498732	Proliferation-associated protein 2G4	-0.19706
DY735823	WD repeat-containing protein 67	-0.19715
CA059611	UNKNOWN	-0.19731
CA051156	Transmembrane protein 60	-0.19775
DW571299	UNKNOWN	-0.19818
EG918717	Zinc finger Ran-binding domain-containing protein 2	-0.19822
CA055057	Tubulin beta chain	-0.19831
CA386622	Putative nudix hydrolase 1	-0.19861
CA061137	Diamine acetyltransferase 1	-0.19874
CA052641	UNKNOWN	-0.19878
CA043257	Class I histocompatibility antigen, F10 alpha chain precursor	-0.19908
CB497597	Very long-chain acyl-CoA synthetase	-0.19915
EG941358	34653 COG5048, COG5048, FOG: Zn-finger [General function prediction only].	-0.19956
DY697937	UNKNOWN	-0.19977
CA063974	Integral membrane protein 2B	-0.19992
DY699713	Phosphatidylinositol 3-kinase regulatory subunit gamma	-0.20091
CA063225	70724 pfam07271, Cytadhesin_P30, Cytadhesin P30/P32. This family consists of several Mycoplasma species specific Cytadhesin P32 and P30 proteins. P30 has been found to be membrane associated and localised on the tip organelle. It is thought that it is ...	-0.20121
DW555896	Chromobox protein homolog 5	-0.20164
CA057970	Mediator of RNA polymerase II transcription subunit 15	-0.20198
CA383266	Putative alpha-1,2-glucosyltransferase ALG10-B	-0.20212
CA062902	Reticulon-3	-0.20259
DY724014	UNKNOWN	-0.20264
CB492680	40S ribosomal protein S17	-0.20277
EG849787	Integrin alpha-E precursor	-0.20297
EG935849	UNKNOWN	-0.20297
DW568458	Leucine-rich repeat neuronal protein 3 precursor	-0.20402
CB497884	Ferritin, middle subunit	-0.20423
CN442536	Cytochrome c oxidase subunit 3	-0.20433
CA042064	Crystallin J1B	-0.2045
EG875596	Sorting nexin-2	-0.20484
CA057293	UNKNOWN	-0.20512
CA064251	Eukaryotic translation initiation factor 4E-binding protein 2	-0.2052
CB502045	60S ribosomal protein L28	-0.20539
DW539748	TNF receptor-associated factor 5	-0.20541
DY729077	UNKNOWN	-0.20542
EG911726	UNKNOWN	-0.20572
CB509590	45362 pfam05462, Dicty_CAR, Slime mold cyclic AMP receptor. This family consists of cyclic AMP receptor (CAR) proteins from slime molds. CAR proteins are responsible for controlling development in Dictyostelium discoideum..	-0.20637
CB514538	UNKNOWN	-0.20716
DY694238	Spectrin alpha chain, brain	-0.20747
DY723144	FK506-binding protein 10 precursor	-0.20824
CA051464	45362 pfam05462, Dicty_CAR, Slime mold cyclic AMP receptor. This family consists of cyclic AMP receptor (CAR) proteins from slime molds. CAR proteins are responsible for controlling development in Dictyostelium discoideum..	-0.20868
EG818477	U4/U6.U5 tri-snRNP-associated protein 3	-0.20909
CA383563	Vacuolar protein-sorting-associated protein 36	-0.20926
CK990267	UNKNOWN	-0.20972
CK990914	UNKNOWN	-0.21017
CA063639	Seryl-tRNA synthetase, mitochondrial precursor	-0.21058
DY696187	UNKNOWN	-0.21065
CA057022	72425 pfam09007, EBP50_C-term, EBP50, C-terminal. This C terminal domain allows interaction of EBP50 with FERM (four-point one ERM) domains, resulting in the activation of Ezrin-radixin-moesin (ERM), with subsequent cytoskeletal modulation and cellular...	-0.21066
CB492967	60S acidic ribosomal protein P2	-0.21127
CA063259	Ras-related protein Rap-1b precursor	-0.21131
CB517175	Response gene to complement 32 protein	-0.21134
CA057381	Barrier-to-autointegration factor	-0.21174
DY711856	UNKNOWN	-0.2121
DW563481	34653 COG5048, COG5048, FOG: Zn-finger [General function prediction only].	-0.21213
DW537345	UNKNOWN	-0.21323
CB496598	40S ribosomal protein S10	-0.21332
CB515441	60S ribosomal protein L18a	-0.21334
CA054589	60S ribosomal protein L5	-0.21367
DW550586	OMU73840 Oncorhynchus mykiss aryl hydrocarbon receptor nuclear translocator isoform a (ARNT) mRNA, complete cds	-0.21419
CA050423	45217 pfam05316, VAR1, Mitochondrial ribosomal protein (VAR1). This family consists of the yeast mitochondrial ribosomal proteins VAR1. Mitochondria possess their own ribosomes responsible for the synthesis of a small number of proteins encoded by the ...	-0.21528
CB496561	Peroxiredoxin-5, mitochondrial precursor	-0.21538
CA051117	Periodic tryptophan protein 2 homolog	-0.21555
CB501079	Peroxisomal multifunctional enzyme type 2	-0.21595
CA047568	Danio rerio collagen, type I, alpha 1 (col1a1), mRNA	-0.21617
CA050814	Probable RNA-binding protein 19	-0.21628
CB498734	Mitochondrial import receptor subunit TOM40 homolog	-0.21747
CK991158	Heat shock cognate 70 kDa protein	-0.21762
CA059307	Response gene to complement 32 protein	-0.21887
CB493925	Ictacalcin	-0.21914
CB514251	UNKNOWN	-0.21918
CA043079	UNKNOWN	-0.21988
CA347004	Putative ribosomal RNA methyltransferase 2	-0.22009
CB497256	60S ribosomal protein L19	-0.22031
CA054707	UNKNOWN	-0.22052
CA051328	Clathrin coat assembly protein AP180	-0.22059
DY696150	Aspartoacylase	-0.22067
CB509509	Plasma retinol-binding protein 1	-0.22158
CA055510	Peroxiredoxin-5, mitochondrial precursor	-0.22192
EG816606	UNKNOWN	-0.22318
CA051053	40S ribosomal protein S30	-0.22353
CA052565	Methyltransferase-like protein 6	-0.22388
EG852630	UNKNOWN	-0.22432
CK991292	Cytochrome c oxidase subunit 1	-0.22475
DW584037	Oxidation resistance protein 1	-0.22525
CK991207	UNKNOWN	-0.22551
EG854672	34653 COG5048, COG5048, FOG: Zn-finger [General function prediction only].	-0.22581
DW548484	Ras-related protein Rab-1A	-0.22581
DW542957	Signal recognition particle 72 kDa protein	-0.22603
CA061037	Conserved oligomeric Golgi complex component 3	-0.22646
EG873167	AY872256S1 Oncorhynchus mykiss IgH.A locus, partial sequence	-0.22653
DW558247	45362 pfam05462, Dicty_CAR, Slime mold cyclic AMP receptor. This family consists of cyclic AMP receptor (CAR) proteins from slime molds. CAR proteins are responsible for controlling development in Dictyostelium discoideum..	-0.22696
DW566791	Transposable element Tc1 transposase	-0.22698
EG888926	Structural maintenance of chromosomes protein 1B	-0.22704
CA058225	Adaptin ear-binding coat-associated protein 2	-0.2273
DY733597	Suppressor of fused homolog	-0.22761
CA062838	UNKNOWN	-0.22891
DW567325	UNKNOWN	-0.2294
CA063164	Integrin beta-1 precursor	-0.22957
CA046641	Reticulon-4	-0.22959
CA054580	Transforming protein RhoA precursor	-0.22964
CB486360	Histone-binding protein RBBP4	-0.23003
EG917207	Alpha-soluble NSF attachment protein	-0.23029
CA061558	UNKNOWN	-0.23033
CB492685	Barrier-to-autointegration factor	-0.231
CA041592	60S ribosomal protein L4-A	-0.23109
EG938934	UNKNOWN	-0.23175
CB511981	UNKNOWN	-0.23188
CB492978	40S ribosomal protein S27	-0.23216
CX025948	UNKNOWN	-0.23217
CB507396	Ferritin, middle subunit	-0.23218
EG849623	Zinc finger protein 318	-0.23236
DW546131	UNKNOWN	-0.23237
EG895510	UNKNOWN	-0.23245
EG796744	Cytoplasmic polyadenylation element-binding protein 2	-0.23246
CA055098	THO complex subunit 6 homolog	-0.23365
EG831126	UNKNOWN	-0.23386
CB493841	Translationally-controlled tumor protein	-0.23424
CB510049	Heat shock cognate 70 kDa protein	-0.23457
CB507344	Lecithin retinol acyltransferase	-0.23493
CB508009	Ferritin, middle subunit	-0.23509
CA044758	Regulator of G-protein signaling 5	-0.23525
EG871042	45217 pfam05316, VAR1, Mitochondrial ribosomal protein (VAR1). This family consists of the yeast mitochondrial ribosomal proteins VAR1. Mitochondria possess their own ribosomes responsible for the synthesis of a small number of proteins encoded by the ...	-0.23584
DW536246	UNKNOWN	-0.2361
CA044959	60S ribosomal protein L22	-0.23613
CA062800	Guanine nucleotide-binding protein G(i), alpha-2 subunit	-0.23626
CA047969	UNKNOWN	-0.23627
EG929306	LSM domain-containing protein 1	-0.23628
CA051622	Heat shock 70 kDa protein 4L	-0.23656
DW552155	Valyl-tRNA synthetase	-0.23698
CA044411	60S ribosomal protein L9	-0.23715
FC072857	UNKNOWN	-0.23745
CA061989	40S ribosomal protein S27a	-0.23772
DY699210	Protein lunapark-B	-0.23817
CB496780	Uncharacterized protein KIAA1279	-0.2384
DW580398	UNKNOWN	-0.23862
EG925646	PREDICTED: similar to deltex 4 homolog [Danio rerio]	-0.23871
DY737379	UNKNOWN	-0.23872
EG877800	UNKNOWN	-0.2388
CA061344	Lymphocyte antigen 75 precursor	-0.23925
CA050584	Nascent polypeptide-associated complex subunit alpha	-0.23925
EG863715	Hematopoietically-expressed homeobox protein hhex	-0.23956
EG857172	UNKNOWN	-0.2396
CA044426	TM4SF5: Transmembrane 4 L6 family member 5	-0.23963
CA043176	Lipocalin precursor	-0.2398
CB509804	Serine/threonine-protein phosphatase 2A regulatory subunit B subunit gamma	-0.24027
DY694504	Glutaminyl-peptide cyclotransferase-like protein	-0.24076
DW566481	RNA-binding motif protein, X-linked 2	-0.24125
DY706952	Zinc finger protein 674	-0.24168
CK991017	Cytochrome c oxidase subunit 3	-0.24184
EG891888	UNKNOWN	-0.24193
EG892598	UNKNOWN	-0.24213
CX246620	UNKNOWN	-0.24215
CB487751	Cytochrome c oxidase subunit 2	-0.24224
DY727468	UNKNOWN	-0.24253
CB514918	PREDICTED: Macaca mulatta membrane associated DNA binding protein, transcript variant 5 (MNAB), mRNA	-0.24254
DW579295	Ubiquitously transcribed X chromosome tetratricopeptide repeat protein	-0.243
EG869666	Transposable element Tcb1 transposase	-0.24305
CB504209	Protein S100-A1	-0.24372
CX250982	UNKNOWN	-0.244
DW581282	F-box protein 7	-0.24462
CB499976	Nodal homolog precursor	-0.24473
CA050887	Uncharacterized protein C12orf11	-0.24523
CB507722	88719 pfam00131, Metallothio, Metallothionein..	-0.24535
DY706305	NADH-ubiquinone oxidoreductase chain 5	-0.24537
CA049433	Ferritin, heavy subunit	-0.24542
CX154233	Oncorhynchus mykiss HSC70A mRNA for heat shock 70kDa protein 8 isoform a, complete cds	-0.24542
CA054206	Serine/threonine-protein phosphatase 2A 65 kDa regulatory subunit A beta isoform	-0.24547
DW539913	SH3 domain-binding protein 5	-0.24572
CB492428	SPARC precursor	-0.24583
CA064288	UNKNOWN	-0.24621
CA060198	Prefoldin subunit 5	-0.24624
CA050290	polyprotein [Atlantic salmon swim bladder sarcoma virus]	-0.24655
CK991044	Cytochrome c oxidase polypeptide VIc precursor	-0.24661
CB501446	40S ribosomal protein S20	-0.2476
CA063007	60S ribosomal protein L17	-0.24764
CA053955	Oncorhynchus mykiss Onmy-LDA gene for MHC class I antigen, allele: Onmy-LDA*0101, and other genes, complete cds	-0.24769
CA056754	Major facilitator superfamily domain-containing protein 1	-0.24812
EG821108	UNKNOWN	-0.24828
EG829779	UNKNOWN	-0.24849
CB498370	Ferritin, middle subunit	-0.24872
CK990761	Cytochrome b	-0.24912
CA051861	Histone deacetylase 4	-0.24915
DW567544	Myoneurin	-0.24919
FC072745	UNKNOWN	-0.24926
CA051534	UNKNOWN	-0.24929
EG771884	UNKNOWN	-0.2497
CB508407	Serine/threonine-protein kinase N2	-0.24982
CA362956	Superkiller viralicidic activity 2-like 2	-0.25035
CA045864	Zinc finger CCCH domain-containing protein 7A	-0.25055
EG797883	Syntaxin-5	-0.25077
CA383834	RING finger protein 185	-0.25258
DW574200	Histidine ammonia-lyase	-0.2526
CA042663	Tripartite motif-containing protein 25	-0.2526
EG768675	Ryanodine receptor 3	-0.25294
DW579271	Beta-lactamase-like protein 2	-0.25355
CA051509	Gastrula zinc finger protein XlCGF49.1	-0.2549
CA042561	PDZ domain-containing protein 1	-0.25527
CB516919	Extracellular matrix protein 1 precursor	-0.25537
CB517907	ATP-dependent RNA helicase DHX8	-0.25553
CA059497	AN1-type zinc finger protein 2B	-0.25563
CB505812	40S ribosomal protein S19	-0.25567
CX249064	Tryptophan-rich protein	-0.25573
CB492292	UNKNOWN	-0.25582
CB491051	60S ribosomal protein L10a-2	-0.25607
DY711103	UNKNOWN	-0.25623
DY723063	NADH dehydrogenase [ubiquinone] flavoprotein 2, mitochondrial precursor	-0.25653
CB496387	UNKNOWN	-0.25664
CA051890	PERQ amino acid-rich with GYF domain-containing protein 2	-0.25777
CB504457	40S ribosomal protein S7	-0.25783
CB492853	60S ribosomal protein L9	-0.25825
DW562827	UNKNOWN	-0.25832
CA042790	60S ribosomal protein L3	-0.25851
CB506201	Ferritin, middle subunit	-0.25858
CK991171	Protein DJ-1	-0.25871
CA057036	Oncorhynchus mykiss clone B32 VHSV-induced protein mRNA, complete cds	-0.25883
CA038580	88696 pfam00100, Zona_pellucida, Zona pellucida-like domain..	-0.259
CB517761	Stonustoxin subunit beta	-0.25994
CK990424	Ferritin, heavy subunit	-0.2604
CB517769	Plasminogen activator inhibitor 1 RNA-binding protein	-0.26046
CA060262	UNKNOWN	-0.26056
CB496890	Mitochondrial 28S ribosomal protein S29	-0.26144
CK990223	Protein asteroid homolog 1	-0.26202
DW580886	34653 COG5048, COG5048, FOG: Zn-finger [General function prediction only].	-0.26241
CA058662	Sushi, von Willebrand factor type A, EGF and pentraxin domain-containing protein 1 precursor	-0.26252
CA046270	UNKNOWN	-0.26269
CA050309	45217 pfam05316, VAR1, Mitochondrial ribosomal protein (VAR1). This family consists of the yeast mitochondrial ribosomal proteins VAR1. Mitochondria possess their own ribosomes responsible for the synthesis of a small number of proteins encoded by the ...	-0.26271
CA038287	Lithognathus mormyrus clone lmos8p03h04 mRNA sequence	-0.26318
CB514339	MPN domain-containing protein	-0.26333
CX034899	UNKNOWN	-0.26333
CB501131	Up-regulated during skeletal muscle growth protein 5	-0.2635
CA055119	Growth hormone-inducible transmembrane protein	-0.26353
CA052244	Upstream stimulatory factor 1	-0.26359
CA062406	UNKNOWN	-0.26367
CB499689	Chromodomain-helicase-DNA-binding protein 2	-0.26385
EG882631	Epithelial cadherin precursor	-0.26392
CN442546	Translationally-controlled tumor protein	-0.26412
CA043782	DNA polymerase subunit delta-4	-0.26417
EG898602	Superkiller viralicidic activity 2-like 2	-0.26419
CA054046	NADH dehydrogenase [ubiquinone] 1 beta subcomplex subunit 4	-0.26435
CA062369	Protein regulator of cytokinesis 1	-0.26477
EG846512	Zinc finger protein 292	-0.26497
CA058271	PREDICTED: similar to interferon-inducible protein Gig2 [Danio rerio]	-0.26499
DW562060	Cell division cycle protein 16 homolog	-0.26528
CA038358	Proteasome subunit alpha type-2	-0.26528
CB517062	Stonustoxin subunit beta	-0.26569
EG914806	UNKNOWN	-0.26603
CA052731	Transmembrane protein 14C	-0.26608
EG897599	Protein SFRS12IP1	-0.26659
CA042951	ATP synthase subunit gamma, mitochondrial precursor	-0.26687
DW575712	45362 pfam05462, Dicty_CAR, Slime mold cyclic AMP receptor. This family consists of cyclic AMP receptor (CAR) proteins from slime molds. CAR proteins are responsible for controlling development in Dictyostelium discoideum..	-0.26723
DY696430	UNKNOWN	-0.26778
CB493977	Protein S100-A1	-0.26779
DY708863	alpha (1,3)-fucosyltransferase fragment 3 [Helicobacter acinonychis str. Sheeba]	-0.26818
CB511670	60S ribosomal protein L8	-0.26821
CA380817	UNKNOWN	-0.26836
CA044233	Alanine aminotransferase 2-like	-0.2687
CB493590	40S ribosomal protein S30	-0.26878
EG837169	UNKNOWN	-0.26881
EG918362	C-type natriuretic peptide 3 precursor	-0.26893
CB510681	Phospholipid hydroperoxide glutathione peroxidase, mitochondrial precursor	-0.26893
CB517114	28981 cd00098, IGc, Immunoglobulin domain constant region subfamily; members of the IGc subfamily are components of immunoglobulins, T-cell receptors, CD1 cell surface glycoproteins, secretory glycoproteins A/C, and Major Histocompatibility Complex (MH...	-0.26917
CX035645	UNKNOWN	-0.26939
EG907634	Nucleolar protein 11	-0.26943
EG827492	Abl interactor 1	-0.26999
DW569044	UNKNOWN	-0.27039
DY735635	45362 pfam05462, Dicty_CAR, Slime mold cyclic AMP receptor. This family consists of cyclic AMP receptor (CAR) proteins from slime molds. CAR proteins are responsible for controlling development in Dictyostelium discoideum..	-0.27064
CA061210	UNKNOWN	-0.2711
CA053970	PREDICTED: similar to mic2l1 isoform 3 [Danio rerio]	-0.27115
EG777281	UNKNOWN	-0.27116
DY696659	UNKNOWN	-0.27188
CA040396	Forkhead box protein K2	-0.27199
CB502593	Oocyte zinc finger protein XlCOF7.1	-0.27205
CA045500	60S ribosomal protein L9	-0.27215
EG879927	Lithognathus mormyrus clone lithmor761 mRNA sequence	-0.27234
EG927520	UNKNOWN	-0.27276
CA057181	ATP-dependent RNA helicase DDX51	-0.27376
CA037505	U2 small nuclear ribonucleoprotein B	-0.27376
EG941978	UNKNOWN	-0.27378
CB497587	Annexin A1	-0.27408
CB496578	40S ribosomal protein S3a	-0.27413
CA041405	Ubiquinone biosynthesis protein COQ9, mitochondrial precursor	-0.27471
CA059432	Putative hydroxypyruvate isomerase	-0.27488
DW572214	Solute carrier family 22 member 5	-0.27514
CA045988	Lipocalin precursor	-0.27554
CX251031	Kelch-like protein 26	-0.2757
CA386695	Nck-associated protein 1	-0.27604
CA061255	UNKNOWN	-0.27621
CA062076	Bile salt-activated lipase precursor	-0.27633
CA048910	UNKNOWN	-0.2767
CX029762	UNKNOWN	-0.27699
CA051954	Protein kinase C and casein kinase substrate in neurons protein 1	-0.27713
CB511276	Tubulin alpha-1B chain	-0.27756
EG905675	45362 pfam05462, Dicty_CAR, Slime mold cyclic AMP receptor. This family consists of cyclic AMP receptor (CAR) proteins from slime molds. CAR proteins are responsible for controlling development in Dictyostelium discoideum..	-0.27758
DY708136	Zinc finger protein 568	-0.2783
CB493098	40S ribosomal protein S15a	-0.27834
CN442505	Cytochrome c oxidase subunit 1	-0.27846
EG931944	UNKNOWN	-0.27868
EG879227	Mus musculus synaptotagmin binding, cytoplasmic RNA interacting protein, mRNA (cDNA clone MGC:60458 IMAGE:30012104), complete cds	-0.2787
DW560859	Oncorhynchus mykiss SYPG1 (SYPG1), PHF1 (PHF1), and RGL2 (RGL2) genes, complete cds; DNaseII pseudogene, complete sequence; LGN-like, PBX2 (PBX2), NOTCH-like, TAP1 (TAP1), and BRD2 (BRD2) genes, complete cds; and MHCII-alpha and Raftlin-like pseudogene...	-0.27877
CB497260	40S ribosomal protein S4, X isoform	-0.27918
DW542027	Danio rerio signal peptide peptidase 3, mRNA (cDNA clone MGC:114093 IMAGE:7441508), complete cds	-0.27937
DY698721	Serine-threonine kinase receptor-associated protein	-0.27972
CB516768	UNKNOWN	-0.28038
CB499284	SHC SH2 domain-binding protein 1	-0.28069
EG942409	UNKNOWN	-0.28081
CA347927	PREDICTED: similar to FLN29 gene product [Danio rerio]	-0.28097
EG785522	UNKNOWN	-0.28123
EG939321	UNKNOWN	-0.28133
CB503706	68138 pfam04554, Extensin_2, Extensin-like region..	-0.28157
CA053715	UNKNOWN	-0.28163
EG774401	UNKNOWN	-0.28217
EG869601	UNKNOWN	-0.2822
CA038119	Microfibrillar-associated protein 1	-0.2827
CA770456	60S ribosomal protein L10	-0.28311
EG847522	45362 pfam05462, Dicty_CAR, Slime mold cyclic AMP receptor. This family consists of cyclic AMP receptor (CAR) proteins from slime molds. CAR proteins are responsible for controlling development in Dictyostelium discoideum..	-0.28312
DW575606	STE20/SPS1-related proline-alanine-rich protein kinase	-0.28351
EG869468	UNKNOWN	-0.28351
EG904598	Histone deacetylase 1	-0.28352
CB506607	liver-expressed antimicrobial peptide 2A [Oncorhynchus mykiss]	-0.28394
DW536390	Solute carrier family 43 member 3	-0.28398
CB510468	Ubiquitin	-0.28421
CA350134	45217 pfam05316, VAR1, Mitochondrial ribosomal protein (VAR1). This family consists of the yeast mitochondrial ribosomal proteins VAR1. Mitochondria possess their own ribosomes responsible for the synthesis of a small number of proteins encoded by the ...	-0.28424
CA041995	Class I histocompatibility antigen, F10 alpha chain precursor	-0.2843
CX041897	ATP-binding cassette sub-family A member 1	-0.28443
CA056384	UNKNOWN	-0.28453
CB493650	60S ribosomal protein L31	-0.28527
CA055472	Tyrosine-protein kinase CSK	-0.28534
CA768254	Ubiquitin-like protein FUBI	-0.28551
CA385958	UNKNOWN	-0.28638
CB498630	Apolipoprotein Eb precursor	-0.28704
CK990617	Salmo salar clone CH214-714P22 MHC Class I (Sasa-UBA) gene, Sasa-UBA*0601 allele, partial cds; and proteasome subunit beta type 8 (PSMB8a), proteasome subunit beta type 10 (PSMB10a), PSMB9a-like (PSMB9a-like), proteosome subunit beta type 9 (PSMB9), tr...	-0.28706
CB509926	UPF0448 protein C10orf104 homolog	-0.28727
EG802669	aldehyde dehydrogenase 16 family, member A1	-0.28732
CB485952	45217 pfam05316, VAR1, Mitochondrial ribosomal protein (VAR1). This family consists of the yeast mitochondrial ribosomal proteins VAR1. Mitochondria possess their own ribosomes responsible for the synthesis of a small number of proteins encoded by the ...	-0.28735
CA057289	Casein kinase I isoform alpha	-0.28745
DW536316	Oncorhynchus mykiss SYPG1 (SYPG1), PHF1 (PHF1), and RGL2 (RGL2) genes, complete cds; DNaseII pseudogene, complete sequence; LGN-like, PBX2 (PBX2), NOTCH-like, TAP1 (TAP1), and BRD2 (BRD2) genes, complete cds; and MHCII-alpha and Raftlin-like pseudogene...	-0.28828
CA043245	UNKNOWN	-0.2884
CK990846	Cytochrome c oxidase subunit 3	-0.28849
DW557606	45217 pfam05316, VAR1, Mitochondrial ribosomal protein (VAR1). This family consists of the yeast mitochondrial ribosomal proteins VAR1. Mitochondria possess their own ribosomes responsible for the synthesis of a small number of proteins encoded by the ...	-0.28871
CB515238	Guanylate kinase	-0.28898
CA059372	AY872256S1 Oncorhynchus mykiss IgH.A locus, partial sequence	-0.28929
CB491396	78 kDa glucose-regulated protein precursor	-0.28955
DY708793	PREDICTED: similar to Tripartite motif protein 66 [Danio rerio]	-0.28994
CA374940	Collagen alpha-1(V) chain precursor	-0.29015
CA052197	Voltage-dependent anion-selective channel protein 2	-0.2903
CA061260	Charged multivesicular body protein 7	-0.29088
DY696969	UNKNOWN	-0.29111
CB512129	Cathepsin F precursor	-0.29124
CA046895	60S ribosomal protein L37	-0.29138
DW570298	Salmo salar clone CH214-714P22 MHC Class I (Sasa-UBA) gene, Sasa-UBA*0601 allele, partial cds; and proteasome subunit beta type 8 (PSMB8a), proteasome subunit beta type 10 (PSMB10a), PSMB9a-like (PSMB9a-like), proteosome subunit beta type 9 (PSMB9), tr...	-0.29145
CB493716	Acyl-CoA-binding protein	-0.29195
CB495575	60S ribosomal protein L8	-0.29207
DY723320	Apoptotic protease-activating factor 1	-0.29231
CA037738	60S ribosomal protein L36	-0.29249
EG886903	UNKNOWN	-0.29276
DY708544	UNKNOWN	-0.29323
CB506613	UNKNOWN	-0.29326
DY700384	UNKNOWN	-0.29352
EG823590	Protein C9orf32.	-0.29355
CK990665	Heat shock cognate 70 kDa protein	-0.29388
CA064457	Cold-inducible RNA-binding protein	-0.29398
EG882051	UNKNOWN	-0.29449
CA057154	40S ribosomal protein S8	-0.29487
CB491335	C10orf97 protein [Homo sapiens]	-0.29516
CA053610	Stathmin-3	-0.2952
CB494481	60S ribosomal protein L32	-0.29522
CB493159	Collagen alpha-2(I) chain precursor	-0.29622
EG893751	WD repeat-containing protein 43	-0.29648
EG930560	UNKNOWN	-0.29669
CB495320	60S ribosomal protein L4-A	-0.29674
DW563884	Uncharacterized protein C16orf45 homolog	-0.29675
DW565736	Solute carrier family 2, facilitated glucose transporter member 5	-0.29701
CB494302	60S acidic ribosomal protein P0	-0.29767
CA369758	DNA-binding protein inhibitor ID-1	-0.2979
CA056190	Keratin-associated protein 4-12	-0.29791
CB499998	Oncorhynchus keta clone Oke.MARCKS.83.66 myristoylated alanine-rich protein kinase (MARCKS) gene, partial sequence	-0.29792
DY714125	Ammonium transporter Rh type C	-0.29872
CA051762	Oncorhynchus mykiss nonclassical MHC class I antigen (Onmy-LAA) gene, Onmy-LAA*0101 allele, complete cds	-0.29874
CB486904	40S ribosomal protein S3	-0.29902
EG857526	UNKNOWN	-0.29909
CB492969	Complement C3-1	-0.29917
CA064291	Splicing factor, arginine/serine-rich 7	-0.29929
CA043844	34653 COG5048, COG5048, FOG: Zn-finger [General function prediction only].	-0.29953
CA048095	Cold-inducible RNA-binding protein	-0.29975
EG917322	UNKNOWN	-0.30036
EG942688	UNKNOWN	-0.30044
CA059691	Legumain precursor	-0.3007
CA051810	High mobility group-T protein	-0.30081
CA057650	Complement factor D precursor	-0.30094
CA044918	Arylamine N-acetyltransferase, pineal gland isozyme NAT-10	-0.30107
CB497664	NADH dehydrogenase [ubiquinone] 1 beta subcomplex subunit 5, mitochondrial precursor	-0.30126
CB511427	UNKNOWN	-0.30138
CA041323	UNKNOWN	-0.30169
CB497819	UNKNOWN	-0.30184
CB498295	Cytochrome c oxidase subunit 2	-0.30191
CA062087	UNKNOWN	-0.30194
EG829657	Deoxyribonuclease gamma precursor	-0.30281
CB497420	60S ribosomal protein L7a	-0.30305
CB516776	26S proteasome non-ATPase regulatory subunit 3	-0.30335
EG881019	UNKNOWN	-0.30342
EG912044	Adhesive plaque matrix protein precursor	-0.30372
DY695850	Pumilio domain-containing protein C14orf21 homolog	-0.30401
DY707325	45217 pfam05316, VAR1, Mitochondrial ribosomal protein (VAR1). This family consists of the yeast mitochondrial ribosomal proteins VAR1. Mitochondria possess their own ribosomes responsible for the synthesis of a small number of proteins encoded by the ...	-0.30446
DY729690	UNKNOWN	-0.30556
CB512499	Nuclease-sensitive element-binding protein 1	-0.30557
CB486047	Stathmin	-0.30582
CA046247	60S ribosomal protein L21	-0.30596
CA047613	Pagrus major ribosomal protein L4 mRNA, partial cds	-0.30608
EG928757	Golgin subfamily B member 1	-0.30616
CA060499	60S ribosomal protein L10a	-0.30628
EG848664	UNKNOWN	-0.30643
CB499529	Ferritin, heavy subunit	-0.30713
DY708199	UNKNOWN	-0.30764
DY740191	Synaptophysin	-0.30862
CA042241	Oncorhynchus mykiss clone B32 VHSV-induced protein mRNA, complete cds	-0.30916
CX027837	UNKNOWN	-0.30961
CA060731	Trafficking protein particle complex subunit 2-like protein	-0.30973
CB497459	60S ribosomal protein L5	-0.31026
CB512918	ADAM 23 precursor	-0.31057
CA051541	UNKNOWN	-0.31068
CA049405	Ras association domain-containing protein 1	-0.31074
CN442526	Cytochrome b	-0.31078
CB487303	Lectin precursor	-0.31086
DW536932	Putative Polycomb group protein ASXL1	-0.31093
CB494677	60S ribosomal protein L8	-0.31108
CA041782	Putative serine protease K12H4.7 precursor	-0.31143
EG926373	Rho-related GTP-binding protein RhoF precursor	-0.31144
DW572945	Polycystic kidney disease protein 1-like 3 precursor	-0.31149
CX250422	Claudin-4	-0.31159
EG830059	47891 smart00595, MADF, subfamily of SANT domain .	-0.31182
CA039207	60S ribosomal protein L18a	-0.31207
DW575137	Zinc finger protein Rlf	-0.31229
CA049935	GTP-binding protein 10	-0.31241
CB492793	Ictacalcin	-0.31241
CA061476	60S ribosomal protein L23	-0.31288
DY727848	UNKNOWN	-0.31317
CB509899	Cold-inducible RNA-binding protein	-0.31363
CA054395	Serine palmitoyltransferase 1	-0.31403
EG818143	Transposon TX1 uncharacterized 149 kDa protein	-0.31406
CB503205	60S ribosomal protein L4-B	-0.31422
EG866494	UNKNOWN	-0.31445
CB498597	40S ribosomal protein S3	-0.31544
CB494514	60S ribosomal protein L13a	-0.31578
CB501208	Hemoglobin subunit alpha-4	-0.31616
CX028682	42044 pfam02038, ATP1G1_PLM_MAT8, ATP1G1/PLM/MAT8 family..	-0.31623
DY739956	UNKNOWN	-0.31701
CA051850	T-complex protein 1 subunit eta	-0.31703
CB494642	Glutathione S-transferase kappa 1	-0.31715
CX248122	UNKNOWN	-0.31738
CA768062	Glyceraldehyde-3-phosphate dehydrogenase	-0.31755
EG793278	UNKNOWN	-0.31761
DW556268	Endonuclease VIII-like 1	-0.31784
EG787440	Alpha-actinin-2	-0.31793
CA366949	Pagrus major NAC alpha mRNA, partial cds	-0.31857
EG866259	GTPase IMAP family member 1	-0.31873
CB497413	UNKNOWN	-0.31898
DY738842	Sodium-dependent phosphate transport protein 2A	-0.31924
CA051704	Androgen-induced proliferation inhibitor	-0.31932
CA056269	Eukaryotic translation initiation factor 2 subunit 3	-0.31961
CA379411	MGC84822 protein [Xenopus laevis]	-0.31977
CN442494	NADH-ubiquinone oxidoreductase chain 4	-0.31978
EG842253	Churchill protein	-0.31986
CK990658	UNKNOWN	-0.32018
CB496418	40S ribosomal protein S11	-0.32048
CA061305	Mannan-binding lectin serine protease 2 precursor	-0.32052
CX246515	Oncorhynchus mykiss mRNA for interleukin-17 receptor (il17R gene)	-0.3206
CB497635	40S ribosomal protein S4, X isoform	-0.32063
CX258871	45217 pfam05316, VAR1, Mitochondrial ribosomal protein (VAR1). This family consists of the yeast mitochondrial ribosomal proteins VAR1. Mitochondria possess their own ribosomes responsible for the synthesis of a small number of proteins encoded by the ...	-0.32087
EG813972	UNKNOWN	-0.32102
CN442553	Cytochrome c oxidase subunit 2	-0.32119
EG910587	34653 COG5048, COG5048, FOG: Zn-finger [General function prediction only].	-0.32139
EG886881	Uncharacterized protein C3orf17	-0.32179
CB514454	PREDICTED: similar to stabilin-1 [Danio rerio]	-0.32185
CA055402	Guanine nucleotide-binding protein subunit beta-2-like 1	-0.32195
CA055128	Ubiquitin	-0.32209
CB495027	40S ribosomal protein S3	-0.3223
DW536727	Transposable element Tcb1 transposase	-0.32243
EG780477	69208 pfam05672, MAP7, MAP7 (E-MAP-115) family. The organisation of microtubules varies with the cell type and is presumably controlled by tissue-specific microtubule-associated proteins (MAPs). The 115-kDa epithelial MAP (E-MAP-115/MAP7) has been iden...	-0.32266
EG821080	Glutathione peroxidase 7 precursor	-0.32286
CA061263	Ras-related protein Rap-2b precursor	-0.32287
CA042605	60S ribosomal protein L26	-0.32288
EG782319	Thioredoxin domain-containing protein 14 precursor	-0.32288
CA046276	40S ribosomal protein S16	-0.3229
CB497009	Heat shock 70 kDa protein cognate 4	-0.32292
CA038038	60S ribosomal protein L35	-0.32365
CA057912	COP9 signalosome complex subunit 1	-0.32395
CA384955	Oncorhynchus mykiss genes, MHC class I b region, complete cds	-0.32427
CA056658	Salmo salar mitochondrial DNA for ATPase 6,Cytochrome Oxidase subunit,NADH Dehydrogenase subunit,complete and partial cds	-0.32457
CA061047	UNKNOWN	-0.32481
EG770306	UNKNOWN	-0.32511
DY708585	UNKNOWN	-0.32512
EG927609	Splicing factor, arginine/serine-rich 2	-0.32516
EG897417	UNKNOWN	-0.32519
CB511620	60S ribosomal protein L4-A	-0.32523
EG835579	Pyrin	-0.32566
BU965677	NADH-ubiquinone oxidoreductase chain 5	-0.32585
CB494472	Sesbania drummondii clone SSH-1_01_F12_T3 mRNA sequence	-0.32602
CA047339	40S ribosomal protein S29	-0.32682
CB510949	Ictacalcin	-0.3269
CA052383	Complement component C6 precursor	-0.32849
CX025840	UNKNOWN	-0.32875
DY723097	UNKNOWN	-0.32877
CB492550	Plasma retinol-binding protein 2	-0.32934
CB511063	60S ribosomal protein L11	-0.32947
EG790136	UNKNOWN	-0.32971
EG756827	UNKNOWN	-0.32972
CB492444	60S ribosomal protein L8	-0.32976
CA052634	40S ribosomal protein S2	-0.32989
EG850751	C33G8.2 [Caenorhabditis elegans]	-0.33
EG817024	39S ribosomal protein L2, mitochondrial precursor	-0.33002
CB509461	Apolipoprotein Eb precursor	-0.33016
CA041970	40S ribosomal protein S16	-0.33024
CB516951	40S ribosomal protein S14	-0.33062
CB515018	UNKNOWN	-0.33084
CB498269	72 kDa type IV collagenase precursor	-0.3311
EG889121	UNKNOWN	-0.33213
CB497817	Keratin, type II cytoskeletal 8	-0.33226
EG798235	Cytochrome b-c1 complex subunit 7	-0.33244
CA062436	Sodium/potassium-transporting ATPase subunit beta-233	-0.33256
EG821931	UNKNOWN	-0.33289
CA044474	45362 pfam05462, Dicty_CAR, Slime mold cyclic AMP receptor. This family consists of cyclic AMP receptor (CAR) proteins from slime molds. CAR proteins are responsible for controlling development in Dictyostelium discoideum..	-0.33309
CA056435	40S ribosomal protein S27	-0.33407
CB488115	Brain protein 44	-0.33407
CA039304	Negative elongation factor C/D	-0.33407
DW546450	UNKNOWN	-0.33468
CB496672	72 kDa type IV collagenase precursor	-0.3348
CB498251	40S ribosomal protein S9	-0.33488
CB500729	40S ribosomal protein S5	-0.33494
CB510892	Guanidinoacetate N-methyltransferase	-0.33506
DW549718	RING finger and WD repeat domain-containing protein 3	-0.33509
CA048145	68174 pfam04592, SelP_N, Selenoprotein P, N terminal region. SelP is the only known eukaryotic selenoprotein that contains multiple selenocysteine (Sec) residues, and accounts for more than 50% of the selenium content of rat and human plasma. It is tho...	-0.33617
CB496534	40S ribosomal protein S14	-0.33652
CB498057	40S ribosomal protein S2	-0.33694
CA039497	Hemopexin precursor	-0.33706
CB486419	Zinc finger protein 585A	-0.33717
CA062778	60S ribosomal protein L19	-0.33725
DW551552	34653 COG5048, COG5048, FOG: Zn-finger [General function prediction only].	-0.33734
CB517632	Peripheral myelin protein 22	-0.33807
CA044324	Serine/threonine-protein phosphatase 2A regulatory subunit B	-0.33888
DW549918	Tripartite motif-containing protein 16	-0.33921
DY696178	UNKNOWN	-0.33921
CA050145	Enhancer of mRNA-decapping protein 4	-0.33969
CB504059	Sodium/nucleoside cotransporter 2	-0.33974
DW550493	Oncorhynchus mykiss SLC26A1-like protein mRNA, complete cds	-0.34032
EG837847	45217 pfam05316, VAR1, Mitochondrial ribosomal protein (VAR1). This family consists of the yeast mitochondrial ribosomal proteins VAR1. Mitochondria possess their own ribosomes responsible for the synthesis of a small number of proteins encoded by the ...	-0.34034
CA061797	Ig kappa chain V-IV region B17 precursor	-0.34051
CK991300	60S ribosomal protein L9	-0.34057
EG912334	UNKNOWN	-0.34059
CB496532	60S ribosomal protein L9	-0.34109
CA058556	TRAF and TNF receptor-associated protein homolog	-0.34111
CB492498	Gamma-crystallin M3	-0.34119
CA044425	60S ribosomal protein L12	-0.34128
CA043200	60S ribosomal protein L32	-0.34137
EG882916	34653 COG5048, COG5048, FOG: Zn-finger [General function prediction only].	-0.34143
CA381654	PREDICTED: similar to serine arginine-rich pre-mRNA splicing factor SR-A1 [Danio rerio]	-0.34143
EG816219	Epidermis-type lipoxygenase 3	-0.34146
CA045007	60S ribosomal protein L10a	-0.34246
EG876915	28S ribosomal protein S12, mitochondrial precursor	-0.34251
CA057207	UNKNOWN	-0.34252
CB499204	Cold-inducible RNA-binding protein	-0.34323
EG813231	Heat shock cognate 71 kDa protein	-0.34327
CA062748	UNKNOWN	-0.34343
DY723020	Dynein light chain Tctex-type 3	-0.34344
DW571875	Cell growth regulator with RING finger domain protein 1	-0.34345
CB496987	40S ribosomal protein S6	-0.34389
CA050427	45362 pfam05462, Dicty_CAR, Slime mold cyclic AMP receptor. This family consists of cyclic AMP receptor (CAR) proteins from slime molds. CAR proteins are responsible for controlling development in Dictyostelium discoideum..	-0.34402
CB498077	40S ribosomal protein S14	-0.34428
EG809856	UNKNOWN	-0.34456
CX035200	UNKNOWN	-0.3449
CA048079	SPARC precursor	-0.34562
DW550837	Integrator complex subunit 4	-0.34581
EG926004	Homeobox protein EMX2	-0.34631
CA052125	UNKNOWN	-0.34644
DW583521	UNKNOWN	-0.34661
CB486281	Ferritin, heavy subunit	-0.34666
CA041846	UNKNOWN	-0.34671
DY709085	Gastrula zinc finger protein XlCGF49.1	-0.34685
CA052806	Protein farnesyltransferase subunit beta	-0.34688
CB505763	GDP-L-fucose synthetase	-0.34711
CB497613	40S ribosomal protein S3a	-0.34739
CA060134	Phosphate carrier protein, mitochondrial precursor	-0.34745
CA062651	UNKNOWN	-0.34746
CX029515	UNKNOWN	-0.34758
CB515159	Collagen alpha-2(I) chain precursor	-0.34823
CB492650	60S ribosomal protein L23	-0.34866
DY703486	Mitochondrial tumor suppressor 1 homolog	-0.34876
EG793355	UNKNOWN	-0.34886
CA038910	60S ribosomal protein L18a	-0.34898
DY723351	Uncharacterized protein C18orf54 precursor	-0.34921
CB498518	Collagen alpha-2(I) chain precursor	-0.35067
EG772992	PREDICTED: Danio rerio hypothetical LOC557108 (LOC557108), mRNA	-0.35108
EG865793	45217 pfam05316, VAR1, Mitochondrial ribosomal protein (VAR1). This family consists of the yeast mitochondrial ribosomal proteins VAR1. Mitochondria possess their own ribosomes responsible for the synthesis of a small number of proteins encoded by the ...	-0.35142
CA060895	60S ribosomal protein L6	-0.35237
CB487027	60S ribosomal protein L3	-0.3525
CB509708	Ferritin, heavy subunit	-0.35253
CA037458	40S ribosomal protein S21	-0.35284
EG897698	UNKNOWN	-0.35307
CB489828	Oreochromis mossambicus clone SSH #16 amino acid system A transporter-like mRNA, complete cds	-0.35357
EG925220	Plasticin	-0.35431
CA051870	EF-hand domain-containing family member A1	-0.3548
CA058362	UNKNOWN	-0.35503
DY715951	Transcriptional repressor p66 beta	-0.35574
EG863678	UNKNOWN	-0.35579
CA769992	Actin-related protein 2/3 complex subunit 2	-0.35613
DW573525	Solute carrier family 12 member 3	-0.35744
EG886681	Bromodomain and WD repeat-containing protein 1	-0.35775
CA060240	Macrophage erythroblast attacher	-0.35781
CA052004	Claudin-19	-0.35798
CA053804	CD276 antigen precursor	-0.358
DW580784	Electron transfer flavoprotein subunit alpha, mitochondrial precursor	-0.358
CB489048	UNKNOWN	-0.35851
CA051015	UNKNOWN	-0.35882
CB510318	60S ribosomal protein L7a	-0.35895
CB510510	Hemopexin precursor	-0.35898
CA047976	UNKNOWN	-0.3601
DY720792	Striatin	-0.36046
EG928280	Low-density lipoprotein receptor-related protein 2 precursor	-0.36074
CB501730	60S ribosomal protein L36	-0.36105
CB492737	40S ribosomal protein S19	-0.36202
DY726575	UNKNOWN	-0.36234
CA057830	Urokinase plasminogen activator surface receptor precursor	-0.36262
EG789473	39S ribosomal protein L22, mitochondrial precursor	-0.36271
DY701280	Bifunctional 3-phosphoadenosine 5-phosphosulfate synthetase 2	-0.36294
EG884321	Heat shock cognate 70 kDa protein	-0.36334
EG805082	UNKNOWN	-0.36363
CA768785	40S ribosomal protein S14	-0.36365
CA047116	PLAC8-like protein 1	-0.36405
CB500037	Ubiquitin	-0.36425
CB497986	UNKNOWN	-0.36496
CB492970	40S ribosomal protein S16	-0.36513
CA043818	Band 4.1-like protein 3	-0.36544
CA051329	Paraplegin	-0.36581
CA036509	60S ribosomal protein L36a	-0.36639
CA063444	C-X-C chemokine receptor type 4	-0.36735
CA047291	40S ribosomal protein S23	-0.36758
EG866149	death associated protein 1b [Danio rerio]	-0.36761
CA064147	40S ribosomal protein S3	-0.36775
CB489347	Complement C3-1	-0.36801
EG881533	UNKNOWN	-0.36826
CA043430	UNKNOWN	-0.3683
CA052742	Ubiquitin carboxyl-terminal hydrolase 47	-0.36981
CA041792	Heterogeneous nuclear ribonucleoprotein A0	-0.36992
BU965787	60S ribosomal protein L29	-0.37007
CB494678	60S ribosomal protein L35a	-0.37092
CB492318	Ubiquitin	-0.37123
CA055301	UNKNOWN	-0.3714
EG905698	UNKNOWN	-0.37167
CB509649	60S ribosomal protein L23a	-0.37196
DW552108	UNKNOWN	-0.37225
CA365011	DNA-binding protein inhibitor ID-2	-0.37298
DY704319	UNKNOWN	-0.37312
CA048093	Moesin	-0.37329
CB504002	40S ribosomal protein S18	-0.37361
CN442548	Cytochrome c oxidase subunit 2	-0.37449
CB487340	Ubiquitin thioesterase OTUB2	-0.3746
CB511544	Phosphatidylinositol 3-kinase regulatory subunit alpha	-0.3748
CA054618	Peroxiredoxin-1	-0.37545
CB494005	Cytochrome c oxidase subunit 1	-0.37563
EG893387	UNKNOWN	-0.3757
[truncated: 492 more rows]

## Sheet:  HS Families
1GenBank ID	2Tentative Annotation	3Fold change (log2)
EG813788	PREDICTED: similar to Exocyst complex component 1 (Exocyst complex component Sec3) [Homo sapiens]	2.39951
EG860028	Uncharacterized protein KIAA1370 homolog	2.23896
CB511319	PREDICTED: Pan troglodytes F-box protein FBW7, transcript variant 1 (FBXW7), mRNA	2.17981
CB508631	Fibroblast growth factor receptor-like 1 precursor	2.1205
EG876178	UNKNOWN	1.77727
DW569842	UNKNOWN	1.69842
CB511680	Lysozyme C II precursor	1.64225
CB506798	UNKNOWN	1.63538
EG940951	UNKNOWN	1.62413
DY726330	UNKNOWN	1.50765
CX246745	UNKNOWN	1.49459
DY700395	UNKNOWN	1.48537
EG814079	UNKNOWN	1.46558
DY717354	UNKNOWN	1.45501
CA038051	putative 14 kDa apolipoprotein [Platichthys flesus]	1.41403
EG789965	UNKNOWN	1.38321
CB496550	COP9 signalosome complex subunit 5	1.35236
EG771059	UNKNOWN	1.34641
CB501197	UNKNOWN	1.33506
DW551970	Adenylate kinase	1.31231
CB499949	Oncorhynchus mykiss Toll-like receptor 3-like protein mRNA, complete cds	1.30364
CB496965	UNKNOWN	1.30273
EG780971	UNKNOWN	1.29488
EG846786	High mobility group protein B2	1.28472
DY707242	UNKNOWN	1.27681
EG900827	UNKNOWN	1.25941
EG825670	UNKNOWN	1.25482
CB509388	UNKNOWN	1.25328
CB501863	UNKNOWN	1.23642
EG894749	UNKNOWN	1.2164
CX256824	UNKNOWN	1.19706
DY739903	UNKNOWN	1.19098
EG905262	Phospholipase D1	1.18971
CA047615	UNKNOWN	1.18286
EG868180	Sorting nexin-30	1.17139
CB511693	Thrombospondin-3b precursor	1.16439
EG836585	UNKNOWN	1.15991
CX033589	UNKNOWN	1.1599
DW540374	UNKNOWN	1.1527
DY715510	UNKNOWN	1.15201
CA045917	UNKNOWN	1.14652
CB508585	UNKNOWN	1.14291
DY693973	UNKNOWN	1.13647
CB492663	UNKNOWN	1.1328
CB499966	UNKNOWN	1.13217
CX027588	UNKNOWN	1.12792
DW561557	69843 pfam06346, Drf_FH1, Formin Homology Region 1. This region is found in some of the Diaphanous related formins (Drfs). It consists of low complexity repeats of around 12 residues..	1.12781
EG922335	UNKNOWN	1.12449
CA037810	putative 14 kDa apolipoprotein [Platichthys flesus]	1.11953
CB510482	Collagen alpha-1(VI) chain precursor	1.11835
EG882820	Regulator of G-protein signaling 2	1.11543
DW570411	Disks large homolog 1	1.11379
DW557092	UNKNOWN	1.11168
EG819773	UNKNOWN	1.10895
EG766170	SET and MYND domain-containing protein 1	1.10801
CB493501	Mitochondrial 39S ribosomal protein L3	1.1047
CA039476	Fibrinogen beta chain precursor	1.10409
EG919520	Oncorhynchus mykiss Onmy-LDA gene for MHC class I antigen, allele: Onmy-LDA*0101, and other genes, complete cds	1.10164
CA056545	Danio rerio exportin 7, mRNA (cDNA clone IMAGE:6962113), partial cds	1.09818
CA044026	Class I histocompatibility antigen, F10 alpha chain precursor	1.09729
EG847344	UNKNOWN	1.09518
EG841068	UNKNOWN	1.07418
DW557743	UNKNOWN	1.07306
CA044883	putative 14 kDa apolipoprotein [Platichthys flesus]	1.07135
CA348788	UNKNOWN	1.05653
CX259044	RAF proto-oncogene serine/threonine-protein kinase	1.05616
EG777030	Calcium and integrin-binding family member 3	1.05589
CA046116	66443 pfam02758, PAAD_DAPIN, PAAD/DAPIN/Pyrin domain. This domain is predicted to contain 6 alpha helices and to have the same fold as the pfam00531 domain. This similarity may mean that this is a protein-protein interaction domain..	1.05474
DW541921	UNKNOWN	1.04349
CB515453	UNKNOWN	1.04245
CA044989	Plastin-1	1.03768
DW576214	Exocyst complex component 1	1.03384
EG822279	UNKNOWN	1.03031
EG885362	UNKNOWN	1.02504
EG889134	OMU92199 Oncorhynchus mykiss Ikaros homolog (Ikaros) mRNA, Ik-8 isoform, complete cds	1.01025
CX252150	UNKNOWN	1.00445
DW554417	UNKNOWN	0.99821
CB493827	FK506-binding protein 14 precursor	0.99705
DY708192	UNKNOWN	0.99649
DY697773	UNKNOWN	0.9936
CA047650	UNKNOWN	0.9908
CB510157	putative 14 kDa apolipoprotein [Platichthys flesus]	0.98724
CK990566	UNKNOWN	0.98033
EG765821	UNKNOWN	0.96555
CK990882	UNKNOWN	0.96489
EG868254	Cellular retinoic acid-binding protein	0.9616
CA037348	putative 14 kDa apolipoprotein [Platichthys flesus]	0.96134
EG845870	UNKNOWN	0.95797
CB510665	Fibrinogen beta chain precursor	0.95437
CB497894	Fibrinogen beta chain precursor	0.95031
CK990484	UNKNOWN	0.95021
CB500480	UNKNOWN	0.94843
DY735885	Mitofusin-1	0.94531
EG846442	DnaJ homolog subfamily B member 11 precursor	0.94231
CA059299	UNKNOWN	0.94098
CB496908	UNKNOWN	0.94051
DY731079	UNKNOWN	0.93397
DY700436	UNKNOWN	0.93284
EG912155	UNKNOWN	0.93255
EG834319	Polycomb protein SCMH1	0.93195
CB517751	UNKNOWN	0.92842
CA063116	UNKNOWN	0.92679
DY740571	Ectonucleotide pyrophosphatase/phosphodiesterase family member 4 precursor	0.92581
CA044561	Plastin-1	0.92317
DY716002	UNKNOWN	0.92184
CA046429	Pituitary tumor-transforming gene 1 protein-interacting protein precursor	0.91908
CA041312	Glucosamine--fructose-6-phosphate aminotransferase [isomerizing] 2	0.9126
CA051158	Histone deacetylase 10	0.91191
DY711261	UNKNOWN	0.90553
CA044199	Protein kinase C delta type	0.89983
CX033734	Zgc:110779.	0.89464
CB510091	MHC class I antigen [Salmo salar]	0.89038
CB505840	Oncorhynchus mykiss mRNA for carbonic anhydrase 1, complete cds	0.88541
CA038386	UNKNOWN	0.88467
DY712951	UNKNOWN	0.88451
CA062197	Kinectin	0.88232
CA040013	UNKNOWN	0.87961
DY720474	UNKNOWN	0.87755
DY693968	Casein kinase II subunit alpha	0.87299
DY710742	UNKNOWN	0.87071
DY702713	Stonustoxin subunit beta	0.87
DW541594	lectin, galactoside-binding, soluble, 1 (galectin 1)-like 2	0.86987
EG799011	UNKNOWN	0.86713
DY723113	UNKNOWN	0.86315
CA050573	UNKNOWN	0.85922
CA062114	Elastase-1	0.85662
CA063017	Nuclear factor 7, ovary	0.85261
EG859251	Ubiquitin-like protein 5	0.85164
CA042703	UNKNOWN	0.85028
FC072799	UNKNOWN	0.84406
DW553695	UNKNOWN	0.83928
DW541169	Lithognathus mormyrus clone lmos7p03a11 mRNA sequence	0.83686
DY691744	UNKNOWN	0.83684
EG764097	UNKNOWN	0.83637
EG771466	Digestive cysteine proteinase 2 precursor	0.83463
EG863071	UNKNOWN	0.83144
CB502503	Cathepsin L precursor	0.83143
DW568021	von Willebrand factor precursor	0.83114
DW561371	Microtubule-associated protein RP/EB family member 1	0.82658
DY701648	WD repeat-containing protein 57	0.82593
CA060080	UNKNOWN	0.82029
DW578751	HEAT repeat-containing protein C7orf27 precursor	0.81329
EG812701	Oncorhynchus mykiss Onmy-LDA gene for MHC class I antigen, allele: Onmy-LDA*0101, and other genes, complete cds	0.80887
DY704093	UNKNOWN	0.80567
DW547089	COUP transcription factor 2	0.80403
DW581701	UNKNOWN	0.80266
DW556296	UNKNOWN	0.79945
EG818884	PDZ and LIM domain protein 7	0.79766
CX124133	Culicoides sonorensis gelsolin gene, partial cds	0.7976
DW535513	Receptor-type tyrosine-protein phosphatase U precursor	0.78773
EG848818	Ammonium transporter Rh type B	0.78504
CX250557	UNKNOWN	0.78501
CB500033	Drosophila melanogaster AT26578 full insert cDNA	0.78397
DW556805	UNKNOWN	0.78163
CB498603	UNKNOWN	0.78101
DW571395	RNA-binding protein 12B	0.78071
EG865207	29114 cd01119, Chemokine_CC_DCCL, Chemokine_CC_DCCL: subgroup of the Chemokine_CC subgroup based on the presence of a DCCL motif involving the two N-terminal cysteine residues; includes a number of small inducible cytokines capable of reversibly inhib...	0.77682
CA039532	Beta-crystallin A3-1	0.77461
EG755964	Inosine-5-monophosphate dehydrogenase 2	0.77216
EG798140	Sarcolemmal membrane-associated protein	0.76921
CB512497	Vacuolar ATP synthase catalytic subunit A	0.76497
EG833042	EF-hand domain-containing protein D1	0.76222
EG909778	UNKNOWN	0.76005
EG909958	Calcineurin subunit B isoform 1	0.75788
EG867970	Bullous pemphigoid antigen 1, isoforms 6/9/10	0.75411
EG756513	UNKNOWN	0.74818
CA057013	UNKNOWN	0.74734
CA051691	UNKNOWN	0.73805
DY718777	Salmo salar partial pparb2A gene for peroxisome proliferator-activated receptor beta2A, exon 4, isolate farm-reared#1	0.73653
DY701839	UNKNOWN	0.73511
DW570631	Oncorhynchus keta IT-I gene for isotocin, complete cds	0.73437
CA056011	Phospholipid transfer protein precursor	0.73405
DW564231	UNKNOWN	0.73328
DW581572	Alpha-1,3-mannosyl-glycoprotein 4-beta-N-acetylglucosaminyltransferase B	0.73026
DY707060	UNKNOWN	0.72946
EG870402	UNKNOWN	0.72778
CB496743	Nucleoporin NDC1	0.72731
DW580649	UNKNOWN	0.72597
CA060492	Oncorhynchus mykiss genes, MHC class I a region, complete and partial cds	0.72575
EG880727	UNKNOWN	0.72562
DW542143	UNKNOWN	0.72524
CB510662	Complement component C8 gamma chain precursor	0.72521
DW536222	Mus musculus 10 days embryo whole body cDNA, RIKEN full-length enriched library, clone:2610202O07 product:unclassifiable, full insert sequence	0.72407
CA046719	UNKNOWN	0.72194
CA037708	mantle gene 8 [Pinctada fucata]	0.72168
CA052321	Oncorhynchus mykiss histone H1-0 (H1f0) mRNA, partial cds	0.71657
CA040745	UNKNOWN	0.71649
DY714131	UNKNOWN	0.71635
CA366906	Neurogenic differentiation factor 2	0.71613
DY717468	UNKNOWN	0.71576
DY720854	Oncorhynchus mykiss genes, MHC class I a region, complete and partial cds	0.71528
DW582226	UNKNOWN	0.7123
CA054767	UNKNOWN	0.712
EG810205	UNKNOWN	0.71077
CA042961	Eukaryotic peptide chain release factor subunit 1	0.71055
CB496792	Collagen alpha-1(VI) chain precursor	0.70935
EG924041	Alpha-1,3-mannosyl-glycoprotein 4-beta-N-acetylglucosaminyltransferase B	0.70715
EG902554	UNKNOWN	0.70439
CB492187	Probable tumor suppressor protein MN1	0.69914
DW570143	UDP-GlcNAc:betaGal beta-1,3-N-acetylglucosaminyltransferase 5A	0.69786
DY719585	UNKNOWN	0.69456
DY713998	CG32590	0.69338
DW579758	UNKNOWN	0.69183
EG840082	UNKNOWN	0.69075
CA036813	UNKNOWN	0.6895
EG847557	UNKNOWN	0.68937
CA055850	UNKNOWN	0.68854
EG868306	UNKNOWN	0.68842
CB488562	Zona pellucida sperm-binding protein 3 precursor	0.68821
DY696991	UNKNOWN	0.68785
DW536609	UNKNOWN	0.68643
EG776332	UNKNOWN	0.68264
EG762489	Septin-5	0.6823
CA057765	Glutamate-rich WD repeat-containing protein 1	0.67914
CB509577	Prolargin precursor	0.67852
EG877085	UNKNOWN	0.67738
CB502985	Class I histocompatibility antigen, F10 alpha chain precursor	0.67672
DY738443	UNKNOWN	0.67465
CA061271	UNKNOWN	0.67231
CK991278	UNKNOWN	0.67169
DY712972	UNKNOWN	0.67158
CA059819	RNA-binding protein 12	0.66972
EG895532	UNKNOWN	0.66578
CA037541	Nucleoprotein TPR	0.66576
DW564435	UNKNOWN	0.66453
DW542832	UNKNOWN	0.66351
EG930745	Myosin heavy chain, striated muscle	0.6635
CA062844	Septin-5	0.66345
DY702067	UNKNOWN	0.66304
CB493128	Salmo salar clone CH214-714P22 MHC Class I (Sasa-UBA) gene, Sasa-UBA*0601 allele, partial cds; and proteasome subunit beta type 8 (PSMB8a), proteasome subunit beta type 10 (PSMB10a), PSMB9a-like (PSMB9a-like), proteosome subunit beta type 9 (PSMB9), tr...	0.66269
DY726713	Probable saccharopine dehydrogenase	0.66146
CA037123	NADH dehydrogenase [ubiquinone] iron-sulfur protein 3, mitochondrial precursor	0.66113
CA056678	Chronic lymphocytic leukemia deletion region gene 6 protein homolog	0.65922
DY717775	Mucin-5B precursor	0.65675
DY706084	PREDICTED: Danio rerio hypothetical LOC565987 (LOC565987), mRNA	0.6522
CA044550	UNKNOWN	0.65108
CK990962	UNKNOWN	0.65085
CA057916	Coiled-coil-helix-coiled-coil-helix domain-containing protein 8	0.65061
EG827976	Salmo salar Na,K-ATPase alpha subunit isoform 1b/ii (ATP1A1B/ii) gene, partial cds	0.64981
DW548924	UNKNOWN	0.64947
EG875522	UNKNOWN	0.64918
DY725968	UNKNOWN	0.64679
CA057573	UNKNOWN	0.64597
CX248321	UNKNOWN	0.64567
DW557253	UNKNOWN	0.645
DY707869	UNKNOWN	0.64413
EG873759	Membrane-bound transcription factor site-1 protease precursor	0.64362
DW536635	UNKNOWN	0.64342
CK990433	Peptidyl-prolyl cis-trans isomerase NIMA-interacting 4	0.63969
CA377254	OMU45967 Oncorhynchus mykiss G-protein (P-ras) mRNA, complete cds	0.63827
DY699214	UNKNOWN	0.63799
DY736185	Transmembrane protein 178 precursor	0.63656
DW562711	UNKNOWN	0.63594
EG857609	Carnitine O-palmitoyltransferase I, liver isoform	0.6353
EG797194	UNKNOWN	0.63058
DY716985	UNKNOWN	0.62919
CX252833	UNKNOWN	0.62915
DY702735	UNKNOWN	0.62724
CA372573	UNKNOWN	0.62486
EG872762	B-cell lymphoma 6 protein homolog	0.62438
CK990796	AF223388 Salvelinus fontinalis osteopontin-like protein mRNA, complete cds	0.6235
DY710630	UNKNOWN	0.62315
CB517229	PREDICTED: Gallus gallus similar to KIAA0938 protein (LOC417869), misc RNA	0.6219
CX352936	Dynamin-1-like protein	0.62162
CB493095	Arachidonate 5-lipoxygenase-activating protein	0.61783
EG931262	UNKNOWN	0.61764
DY719027	Danio rerio exportin 7, mRNA (cDNA clone IMAGE:6962113), partial cds	0.61726
CA051610	UNKNOWN	0.61588
DY718374	FYVE, RhoGEF and PH domain-containing protein 3	0.61356
DY709188	UNKNOWN	0.61252
CA064185	Glutaredoxin-1	0.61248
CB496873	UNKNOWN	0.61207
CA051289	UNKNOWN	0.61187
DW537577	OMU55380 Oncorhynchus mykiss major histocompatibility complex-1 MHC1 precusor (UCA-C32) mRNA, complete cds	0.61138
CB517807	Deoxycytidylate deaminase	0.60956
DY716838	UNKNOWN	0.60891
DY734355	UNKNOWN	0.6085
EG928685	UNKNOWN	0.60775
EG835553	Serine/threonine-protein kinase 40	0.60638
CB516196	UNKNOWN	0.60507
CX244905	Beta-soluble NSF attachment protein	0.60469
CK990863	UNKNOWN	0.60294
CA053276	UNKNOWN	0.6029
EG804861	2,4-dienoyl-CoA reductase, mitochondrial precursor	0.60196
CA061574	UNKNOWN	0.60181
DY720561	UNKNOWN	0.59981
CA349142	UNKNOWN	0.59979
CA058272	PREDICTED: similar to pim-1 oncogene [Danio rerio]	0.5971
CA040167	UNKNOWN	0.59705
EG840894	UNKNOWN	0.59639
CB517447	UNKNOWN	0.59611
CB497833	Carbonic anhydrase	0.59309
DW570050	Probable G-protein coupled receptor 92	0.59308
DW545241	UNKNOWN	0.59229
CB515401	PREDICTED: Pan troglodytes synaptotagmin I, transcript variant 12 (SYT1), mRNA	0.59171
EG851689	UNKNOWN	0.58963
EG868345	Protein QIL1	0.58905
DY717072	Splicing factor, arginine/serine-rich 18	0.58845
DW574842	Dihydrolipoyllysine-residue acetyltransferase component of pyruvate dehydrogenase complex, mitochondrial precursor	0.58844
CA051796	UNKNOWN	0.58506
CA053740	Ubiquitin carboxyl-terminal hydrolase isozyme L1	0.58473
CA056257	Ankyrin repeat and KH domain-containing protein 1	0.58439
CA044795	UNKNOWN	0.58318
DW571432	UNKNOWN	0.58272
CA057888	UNKNOWN	0.57874
DW568192	Decorin precursor	0.57717
CK990903	Transcription elongation factor B polypeptide 2	0.57676
DW563197	UNKNOWN	0.57602
EG791473	UNKNOWN	0.57326
DY722070	Hyccin	0.57305
CB510232	SH2 domain-containing adapter protein E	0.57257
EG785214	UNKNOWN	0.57152
DY717012	UNKNOWN	0.57076
EG827470	CDNA FLJ23998 fis, clone HSI11478	0.57052
EG757134	Eukaryotic translation initiation factor 1A, X-chromosomal	0.56967
CB511857	BNIP2 motif-containing molecule at the C-terminal region 1	0.56859
DY710647	Probable saccharopine dehydrogenase	0.56658
EG829059	UNKNOWN	0.56466
CA060369	UNKNOWN	0.56364
DY710495	Phosphoinositide-3-kinase-interacting protein 1 precursor	0.5632
FC072705	40S ribosomal protein S10	0.56311
DY735453	UNKNOWN	0.56303
DY697089	UNKNOWN	0.56175
CX260859	UNKNOWN	0.55954
DW549883	UNKNOWN	0.55945
DY721280	MSU64819 Morone saxatilis microtubule-based motor protein (FKIF2) mRNA, complete cds	0.55711
EG830080	UNKNOWN	0.55618
DW559667	UNKNOWN	0.55544
CA061371	Transposable element Tcb1 transposase	0.55398
EG898774	UNKNOWN	0.55255
EG755738	UNKNOWN	0.54906
EG858009	UNKNOWN	0.54835
EG845987	Oncorhynchus mykiss SYPG1 (SYPG1), PHF1 (PHF1), and RGL2 (RGL2) genes, complete cds; DNaseII pseudogene, complete sequence; LGN-like, PBX2 (PBX2), NOTCH-like, TAP1 (TAP1), and BRD2 (BRD2) genes, complete cds; and MHCII-alpha and Raftlin-like pseudogene...	0.54812
DY704514	UNKNOWN	0.548
DW549167	UNKNOWN	0.54735
EG908327	RAC-beta serine/threonine-protein kinase	0.54725
CK991138	UNKNOWN	0.54479
CK990965	Inositol oxygenase	0.54391
FC072725	UNKNOWN	0.5438
DY703805	Dedicator of cytokinesis protein 11	0.54333
DW584078	UNKNOWN	0.54112
DY717087	UNKNOWN	0.54063
EG857858	CD82 antigen	0.53955
DW560173	UNKNOWN	0.53926
EG913624	Endoplasmic reticulum-Golgi intermediate compartment protein 3	0.53755
CB500418	Pleiotropic regulator 1	0.53503
CB498431	Ena/VASP-like protein	0.53415
CA049907	Selenide, water dikinase 2	0.53342
DW547532	UNKNOWN	0.53311
CA059058	UNKNOWN	0.53285
EG848462	DnaJ homolog subfamily B member 11 precursor	0.53268
DY692597	UNKNOWN	0.53196
DW555794	UNKNOWN	0.53146
CA044390	UNKNOWN	0.53039
DY730077	UNKNOWN	0.53005
CA040378	Tubulin polymerization-promoting protein family member 3	0.52866
DY707186	Ras-related protein Rab-1B	0.52798
EG933209	Oncorhynchus mykiss SYPG1 (SYPG1), PHF1 (PHF1), and RGL2 (RGL2) genes, complete cds; DNaseII pseudogene, complete sequence; LGN-like, PBX2 (PBX2), NOTCH-like, TAP1 (TAP1), and BRD2 (BRD2) genes, complete cds; and MHCII-alpha and Raftlin-like pseudogene...	0.52367
EG811376	UNKNOWN	0.52351
EG837788	Nicotinamide N-methyltransferase	0.52276
DY736664	UNKNOWN	0.52133
CA041550	UNKNOWN	0.52104
CB511043	LIM domain-binding protein 3	0.52087
CA061360	Beta-1,3-N-acetylglucosaminyltransferase lunatic fringe	0.52042
CB487382	Peroxisome assembly factor 1	0.52018
CA045932	NADPH-dependent diflavin oxidoreductase 1	0.51955
DW551861	Regulator of G-protein signaling 1	0.51807
CB516202	Sterile alpha motif domain-containing protein 9-like	0.51771
DY725134	UNKNOWN	0.5134
DY705567	UNKNOWN	0.51202
CA055091	Uncharacterized protein C14orf28 homolog	0.51071
DY728094	Histone demethylase JARID1A	0.5103
CB517362	Actin-binding protein anillin	0.5096
DY704398	UNKNOWN	0.50907
DY722097	WD repeat-containing protein 57	0.50852
DW551923	Nuclear prelamin A recognition factor	0.50726
DY700019	UNKNOWN	0.50524
DY722289	Synaptogyrin-1	0.50508
DY719694	ATP-binding domain protein 4	0.50497
CA037333	Guanine nucleotide-binding protein G(I)/G(S)/G(O) subunit gamma-5 precursor	0.50272
DY720812	UNKNOWN	0.50255
DW553666	UNKNOWN	0.50251
DY719219	UNKNOWN	0.50169
DW553289	Hepatocyte nuclear factor 1-alpha	0.50148
DW536415	Secretagogin	0.50115
EG849423	UNKNOWN	0.50018
CB500946	UNKNOWN	0.49957
CA044590	7-dehydrocholesterol reductase	0.49815
DY721924	UNKNOWN	0.49795
DW543156	Double-stranded RNA-specific editase 1	0.49767
CB515126	MYCBP-associated protein	0.49765
CA050178	MHC class I antigen [Salmo salar]	0.49723
CB511902	Interferon regulatory factor 4	0.49673
DW533200	90336 pfam07654, C1-set, Immunoglobulin C1-set domain..	0.49614
EG937038	UNKNOWN	0.49508
CB511844	UNKNOWN	0.49478
EG846885	TRIO and F-actin-binding protein	0.4942
EG869989	Zinc finger MYND domain-containing protein 15	0.49375
CA062037	OMLYRNA O.mykiss mRNA for lysozyme II	0.49362
CK990592	88719 pfam00131, Metallothio, Metallothionein..	0.4929
EG927112	UNKNOWN	0.49288
EG845629	Myozenin-2	0.49283
CA036755	Myosin light polypeptide 6	0.492
EG935152	Dedicator of cytokinesis protein 10	0.49125
CB506086	UNKNOWN	0.48944
CA061422	Actin-related protein 2/3 complex subunit 2	0.48894
DY716551	UNKNOWN	0.4881
CA052719	UNKNOWN	0.48804
CK990874	UNKNOWN	0.48802
DW581114	UNKNOWN	0.48781
DY740123	Ephrin type-B receptor 1 precursor	0.48738
DY705806	UNKNOWN	0.48665
DW565558	UNKNOWN	0.48598
DW571465	Oryzias latipes kal1.1 mRNA for anosmin-1.1, complete cds	0.48579
DW558835	Glutamate-rich WD repeat-containing protein 1	0.48382
DW577433	Rho guanine nucleotide exchange factor 15	0.4826
CA369659	TBC1 domain family member 8	0.48142
EG903640	Glycerophosphodiester phosphodiesterase 1	0.4808
CB515392	Erythrocyte band 7 integral membrane protein	0.48079
CX244907	UNKNOWN	0.48035
DY711265	UNKNOWN	0.47841
DW575421	UNKNOWN	0.47834
CX030206	UNKNOWN	0.47814
DY695955	UNKNOWN	0.47792
EG927295	UNKNOWN	0.47714
DW573370	UNKNOWN	0.47488
EG835960	UNKNOWN	0.47404
CA053108	UNKNOWN	0.47233
DW582691	UNKNOWN	0.47229
DY738764	UNKNOWN	0.47206
CX033191	UNKNOWN	0.4718
EG850094	PREDICTED: Rattus norvegicus similar to RNA-binding protein Musashi2-S (predicted) (RGD1560397_predicted), mRNA	0.4714
CB498561	UNKNOWN	0.4714
DY735711	UNKNOWN	0.47127
CA055241	Protein PAT1 homolog 1	0.47096
DW547578	UNKNOWN	0.47094
CB493361	AF363273_1 toxin-1 [Oncorhynchus mykiss]	0.46918
EG863086	E3 ubiquitin-protein ligase MARCH5	0.46826
CA050663	SSABGLOB3 S.salar genes encoding alpha-globin and beta-globin, clone 3	0.46701
DY697578	UNKNOWN	0.46462
CX033370	UNKNOWN	0.46269
DW560842	UNKNOWN	0.46254
DY701327	UNKNOWN	0.46251
EG873768	Tissue-type plasminogen activator precursor	0.46142
DW534631	Myosin-XVB	0.46128
CA039345	UPF0448 protein C10orf104	0.46015
EG923248	SAM domain-containing protein SAMSN-1	0.45981
CB506018	Beta-galactoside-binding lectin	0.45946
EG915317	AY872256S1 Oncorhynchus mykiss IgH.A locus, partial sequence	0.45917
DY712892	UNKNOWN	0.45892
DY738313	UNKNOWN	0.45864
CA057048	BOLA class I histocompatibility antigen, alpha chain BL3-6 precursor	0.45852
CA055350	Obg-like ATPase 1	0.45746
EG870292	Epidermal growth factor receptor kinase substrate 8-like protein 1	0.45714
EG816855	UNKNOWN	0.45681
DY703848	UNKNOWN	0.4552
CB490431	Probable ATP-dependent RNA helicase DDX4	0.45512
DW551505	UNKNOWN	0.45455
CB511308	UNKNOWN	0.4544
DW581620	UNKNOWN	0.45374
EG879309	Oxysterol-binding protein-related protein 5	0.45359
CB509932	UNKNOWN	0.45273
EG931709	UNKNOWN	0.45179
CA060458	Eukaryotic translation initiation factor 5A-1	0.44906
EG903968	UNKNOWN	0.44835
CA041999	UNKNOWN	0.44824
CB488447	26S proteasome non-ATPase regulatory subunit 8	0.44589
CB512520	Nck-associated protein 1	0.4458
CB489981	Metalloproteinase inhibitor 2 precursor	0.44414
EG816849	Protein C9orf32.	0.44326
DW563078	Myb proto-oncogene protein	0.4422
DY721928	UNKNOWN	0.44181
DW579514	UNKNOWN	0.44178
CA058519	UNKNOWN	0.44164
EG756184	UNKNOWN	0.44085
DY727682	UNKNOWN	0.43703
EG837278	UNKNOWN	0.4364
CA049845	Small ubiquitin-related modifier 1 precursor	0.43543
DY723322	Nuclear distribution protein nudE-like 1-B	0.43495
CB488244	Zinc finger protein 271	0.43463
CA038058	Serum albumin 2 precursor	0.43292
CA767983	29109 cd00169, Chemokine, Chemokine: small cytokines, including a number of secreted growth factors and interferons involved in mitogenic, chemotactic, and inflammatory activity; distinguished from other cytokines by their receptors, which are G-protei...	0.43253
DW534451	Oligopeptide transporter, small intestine isoform	0.43066
CA045910	Salmo salar clone CH214-714P22 MHC Class I (Sasa-UBA) gene, Sasa-UBA*0601 allele, partial cds; and proteasome subunit beta type 8 (PSMB8a), proteasome subunit beta type 10 (PSMB10a), PSMB9a-like (PSMB9a-like), proteosome subunit beta type 9 (PSMB9), tr...	0.42963
CA770531	UNKNOWN	0.42902
CB500216	Danio rerio TGFB-induced factor (TGIF) mRNA, complete cds	0.42844
DY736374	Ankyrin repeat domain-containing protein 27	0.4283
CA054065	UNKNOWN	0.42817
CB488406	Septin-7	0.42652
DW553718	UNKNOWN	0.42642
DY695077	UNKNOWN	0.42629
CB499169	UNKNOWN	0.42402
CA359935	UNKNOWN	0.42395
DY721659	UNKNOWN	0.42287
CB501073	Dynein light chain 2, cytoplasmic	0.42282
EG942405	Alpha-1,3-mannosyl-glycoprotein 4-beta-N-acetylglucosaminyltransferase B	0.4228
CA053044	RNA-binding protein 12B	0.42169
DY726888	UNKNOWN	0.42161
DW543825	UNKNOWN	0.42151
CA049957	FK506-binding protein 1A	0.42005
DY722830	UNKNOWN	0.4199
EG780956	UNKNOWN	0.41961
CA045186	Eukaryotic peptide chain release factor subunit 1	0.41954
CB500867	Dihydrolipoyl dehydrogenase, mitochondrial precursor	0.41831
DY700829	UNKNOWN	0.41794
DY727492	Casein kinase I isoform epsilon	0.41786
CA061844	15 kDa selenoprotein precursor	0.41637
CA769339	UNKNOWN	0.41596
CA053306	Cytochrome c oxidase subunit 4 isoform 1, mitochondrial precursor	0.41467
EG881481	Chorion transcription factor Cf2, isoforms I/II	0.4146
EG774668	14 kDa phosphohistidine phosphatase	0.41396
CX249432	Danio rerio myeloid/lymphoid or mixed-lineage leukemia 5 (trithorax homolog, Drosophila), mRNA (cDNA clone IMAGE:6799916), complete cds	0.41359
DW562515	UNKNOWN	0.41353
CB492298	Cysteine protease ATG4D	0.41323
EG852464	Phosphatidylinositol 3-kinase regulatory subunit alpha	0.41312
DY719363	Iron-sulfur cluster assembly 1 homolog, mitochondrial precursor	0.41311
CB503505	UNKNOWN	0.41151
EG823368	UNKNOWN	0.41062
DW549914	O-phosphoseryl-tRNA(Sec) selenium transferase	0.40978
EG834414	Ras association domain-containing protein 4	0.40942
DW545947	UNKNOWN	0.40831
CX040723	Alpha-2,8-sialyltransferase 8F	0.40803
DW539718	UNKNOWN	0.40773
DY703328	UNKNOWN	0.40748
EG897727	UNKNOWN	0.40741
EG932093	Golgin subfamily A member 5	0.40737
CA045475	60S ribosomal protein L32	0.40676
DW555880	UNKNOWN	0.40656
CB517528	Transcription elongation factor SPT4	0.4065
CA039064	UNKNOWN	0.40631
CA036895	H-2 class II histocompatibility antigen, A-B alpha chain precursor	0.40628
EG756716	73156 cd01650, RT_nLTR_like, RT_nLTR: Non-LTR (long terminal repeat) retrotransposon and non-LTR retrovirus reverse transcriptase (RT). This subfamily contains both non-LTR retrotransposons and non-LTR retrovirus RTs. RTs catalyze the conversion of sin...	0.40612
DY695095	UNKNOWN	0.40586
EG778617	UNKNOWN	0.40514
CA037569	UNKNOWN	0.4039
CB493078	Zgc:92917.	0.40362
EG895708	Sperm flagellar protein 1	0.40322
EG773365	Fibulin-1 precursor	0.4031
CA058560	Ubiquitin carboxyl-terminal hydrolase isozyme L1	0.40171
DW566086	UNKNOWN	0.40147
DY707487	UNKNOWN	0.40137
DW539427	Cleavage stimulation factor 77 kDa subunit	0.40072
DY699423	UNKNOWN	0.40046
CA039661	UNKNOWN	0.40024
EG761710	UNKNOWN	0.40018
EG849170	UNKNOWN	0.3997
EG775542	Desmin	0.39907
EG824881	UNKNOWN	0.39855
CA057359	UNKNOWN	0.39781
EG759006	UNKNOWN	0.39701
CA059051	Phosphatidylinositol-3,4,5-trisphosphate 5-phosphatase 1	0.39594
EG897013	UNKNOWN	0.39557
EG787764	UNKNOWN	0.39547
CX246863	UNKNOWN	0.39529
DY713058	Phosphatidylinositol-specific phospholipase C X domain-containing protein 1	0.39516
CA044763	Succinate dehydrogenase [ubiquinone] iron-sulfur subunit, mitochondrial precursor	0.39497
DW560726	UNKNOWN	0.39444
EG798199	UNKNOWN	0.3944
CA037012	U6 snRNA-associated Sm-like protein LSm6	0.39437
CX250825	Oncorhynchus mykiss anp mRNA for atrial natriuretic peptide, complete cds	0.39396
CB509774	UNKNOWN	0.39393
EG832473	UNKNOWN	0.39355
DY699994	Guanine nucleotide-binding protein G(z) subunit alpha	0.3932
DY735547	88875 pfam00386, C1q, C1q domain. C1q is a subunit of the C1 enzyme complex that activates the serum complement system..	0.39255
EG786374	65787 pfam02029, Caldesmon, Caldesmon..	0.39202
EG935199	UNKNOWN	0.39198
CX253483	PREDICTED: similar to Ras association and pleckstrin homology domains 1 isoform 2 [Danio rerio]	0.39134
CB488123	Selenium-binding protein 1	0.39064
DY695152	UNKNOWN	0.39062
CA058214	UNKNOWN	0.39016
EG780023	UNKNOWN	0.38913
DY726460	UNKNOWN	0.38903
DW560016	UNKNOWN	0.38876
DY717177	UNKNOWN	0.38869
EG765038	Oncorhynchus mykiss cyp19b-I gene for P450aromB-I, exons 1-10	0.38834
DW553140	UNKNOWN	0.38815
DW545566	UNKNOWN	0.38691
CA060391	UNKNOWN	0.38674
CB509421	Complement factor H precursor	0.38662
CK990898	UNKNOWN	0.38562
EG916491	Guanine nucleotide-binding protein G(s) subunit alpha	0.3851
CB497111	UNKNOWN	0.38465
DY737996	F-box only protein 42	0.3842
EG806460	UNKNOWN	0.38413
DW543777	Retinoschisin precursor	0.38388
CB497746	Creatine kinase M-type	0.38377
CA044401	Somatostatin-2 precursor	0.38318
CA064082	UNKNOWN	0.38312
EG913804	Serine-threonine kinase receptor-associated protein	0.38267
CB492871	OMY251432 Oncorhynchus mykiss mRNA for MHC class II alpha (onmy-DAA*02 gene)	0.38246
CB500752	Mediator of RNA polymerase II transcription subunit 11	0.38189
CA056412	UNKNOWN	0.38187
DY712363	UNKNOWN	0.38178
CB497929	PDZ and LIM domain protein 7	0.38162
EG783905	Myosin light chain 3	0.38141
CA041246	29109 cd00169, Chemokine, Chemokine: small cytokines, including a number of secreted growth factors and interferons involved in mitogenic, chemotactic, and inflammatory activity; distinguished from other cytokines by their receptors, which are G-protei...	0.38055
CB503332	Salvelinus fontinalis myostatin b/m isoform gene, promoter region and partial cds	0.38051
CB498855	6-phosphofructo-2-kinase/fructose-2,6-biphosphatase 4	0.37953
DY728052	UNKNOWN	0.37934
DW553899	Alpha-1-antitrypsin homolog precursor	0.37909
DW547388	Centaurin-gamma-1	0.37894
CB500248	ATP synthase subunit e, mitochondrial	0.37823
EG942702	Diamine acetyltransferase 1	0.37811
CA057527	Cytokine-like protein 1 precursor	0.37803
CA061990	Protein-L-isoaspartate O-methyltransferase domain-containing protein 2	0.37783
EG905464	UNKNOWN	0.37757
BU965864	Myosin-6	0.37715
FC072819	UNKNOWN	0.37714
DW559741	Phosphatidylserine decarboxylase proenzyme	0.37582
EG800257	Calpain-1 catalytic subunit	0.37563
DW551481	cAMP-dependent protein kinase type I-beta regulatory subunit	0.37562
EG836428	Histidine-rich glycoprotein precursor	0.37526
DY715939	UNKNOWN	0.37513
CA060486	Oncorhynchus mykiss Onmy-LDA gene for MHC class I antigen, allele: Onmy-LDA*0101, and other genes, complete cds	0.3749
CX249565	Guanine nucleotide-binding protein alpha-13 subunit	0.37465
EG768344	UNKNOWN	0.37444
CB509467	Fumarylacetoacetase	0.37387
DY718836	Deleted in malignant brain tumors 1 protein precursor	0.37371
DY721723	UNKNOWN	0.37337
CB493358	Microsomal glutathione S-transferase 2	0.37261
CA057975	Microtubule-associated protein RP/EB family member 1	0.37223
EG876822	UNKNOWN	0.37197
CA061964	Glutathione S-transferase kappa 1	0.37193
CB498012	SPARC precursor	0.37181
CA062226	Arginine and glutamate-rich protein 1-B	0.37127
EG823733	UNKNOWN	0.37111
CB514344	Abhydrolase domain-containing protein FAM108B1 precursor	0.37093
EG859700	66443 pfam02758, PAAD_DAPIN, PAAD/DAPIN/Pyrin domain. This domain is predicted to contain 6 alpha helices and to have the same fold as the pfam00531 domain. This similarity may mean that this is a protein-protein interaction domain..	0.37089
CX251214	UNKNOWN	0.37082
DY700513	Phosphatidic acid phosphatase type 2 domain-containing protein 1A	0.37058
DY696093	UNKNOWN	0.37049
EG796941	Oxysterol-binding protein 1	0.37021
CA043526	UNKNOWN	0.36918
EG867327	Serine palmitoyltransferase 3	0.36909
CB512346	UNKNOWN	0.36875
CA041897	Vesicle-trafficking protein SEC22b-B	0.36848
CA348811	UNKNOWN	0.36846
CA045387	UNKNOWN	0.36839
DW551235	Tyrosine-protein phosphatase non-receptor type 3	0.36824
CK990920	Meiosis expressed gene 1 protein homolog	0.36779
CB510525	Guanine nucleotide-binding protein G(t) subunit alpha	0.36751
CB507314	Cytochrome c oxidase copper chaperone	0.36697
EG816299	UNKNOWN	0.36644
EG785696	NADH dehydrogenase [ubiquinone] 1 subunit C1, mitochondrial precursor	0.36594
DW565269	UNKNOWN	0.3651
CB497023	Gamma-glutamyl hydrolase precursor	0.36473
EG875987	UNKNOWN	0.36402
CB516181	UNKNOWN	0.36389
CA050542	UNKNOWN	0.36342
CA044002	UNKNOWN	0.36228
CB508037	Small nuclear ribonucleoprotein E	0.36223
EG771181	Protein phosphatase 1 regulatory subunit 3D	0.36188
CA055835	UNKNOWN	0.36176
CA036827	UNKNOWN	0.36124
EG784510	UNKNOWN	0.36122
EG788177	UNKNOWN	0.36118
CB518085	UNKNOWN	0.36037
DW552081	UNKNOWN	0.35959
EG782650	UNKNOWN	0.35938
EG785421	UNKNOWN	0.35913
EG868028	UNKNOWN	0.35879
EG899186	UNKNOWN	0.35776
EG809289	UNKNOWN	0.35717
CB507177	Cell division protein kinase 10	0.35643
CA037155	Transmembrane protein 134	0.3562
CA055849	UNKNOWN	0.3558
EG784115	UNKNOWN	0.35573
CB488520	Zgc:100965.	0.35498
CB516926	UNKNOWN	0.35441
CB493233	39S ribosomal protein L28, mitochondrial precursor	0.35386
CA060935	Septin-7	0.35205
DY695064	UNKNOWN	0.35193
CB490854	Trifunctional enzyme subunit alpha, mitochondrial precursor	0.35097
EG814242	UNKNOWN	0.35075
CB514296	UNKNOWN	0.35022
EG825348	Centrosomal protein of 97 kDa	0.35018
DW546615	UNKNOWN	0.34981
EG774072	UNKNOWN	0.34968
CB499989	Serine/threonine-protein phosphatase 2A 55 kDa regulatory subunit B alpha isoform	0.34953
DY704518	Sphingosine 1-phosphate receptor Edg-1	0.34951
CA057061	UNKNOWN	0.34938
DW581063	UNKNOWN	0.34937
DW564078	UNKNOWN	0.34919
DW553521	Glutamate decarboxylase 1	0.34875
CA061021	UNKNOWN	0.34849
CA349007	UNKNOWN	0.34824
EG857642	UNKNOWN	0.34753
DY739692	UNKNOWN	0.34739
CA048562	cytochrome b-245, alpha polypeptide	0.34667
CB512199	Takifugu rubripes transcription factor Sox4 (Sox4) gene, complete cds	0.34659
CA057699	UNKNOWN	0.34623
CA037996	Cytochrome c oxidase polypeptide VIa, mitochondrial precursor	0.34594
CB512339	Retinal rod rhodopsin-sensitive cGMP 3,5-cyclic phosphodiesterase subunit gamma	0.34564
EG817819	Melanoma-derived growth regulatory protein precursor	0.34563
DY739048	UNKNOWN	0.34489
CA770217	UNKNOWN	0.34476
CA038334	60S ribosomal protein L37a	0.34452
CA042093	UNKNOWN	0.34431
EG892408	Multiple C2 and transmembrane domain-containing protein 1	0.34361
DY728043	Zinc finger protein 143	0.34256
DY723059	Serine/threonine-protein phosphatase 2B catalytic subunit alpha isoform	0.34217
CA058816	UNKNOWN	0.34198
CK990493	Cystatin-B	0.34167
CA060081	Cytochrome b-c1 complex subunit 6, mitochondrial precursor	0.34157
CB488565	Oncorhynchus mykiss genes, MHC class I b region, complete cds	0.34128
DW574149	UNKNOWN	0.34127
EG865915	UNKNOWN	0.34104
EG884525	UNKNOWN	0.34093
CB507625	UNKNOWN	0.34043
DW554784	UNKNOWN	0.33963
CX035251	Transcription cofactor HES-6	0.33837
DW555307	Uncharacterized protein KIAA1688	0.33831
CA053844	Collagen alpha-2(VI) chain precursor	0.33783
CA061065	Oncorhynchus mykiss genes, MHC class I a region, complete and partial cds	0.33777
CA051567	Coiled-coil domain-containing protein 109A	0.33698
EG802204	Fragile X mental retardation syndrome-related protein 1 homolog B	0.3368
BU965651	Myosin light chain 4	0.33674
EG794825	Oncorhynchus mykiss genes, MHC class I a region, complete and partial cds	0.33575
CB507773	SWI/SNF-related matrix-associated actin-dependent regulator of chromatin subfamily E member 1	0.3357
CA053667	UNKNOWN	0.33567
CK990730	Activated RNA polymerase II transcriptional coactivator p15	0.3351
EG900434	68948 pfam05397, GAL11, Transcription regulatory protein GAL11. This family contains yeast GAL11 proteins. Gal11 and Sin4 proteins are yeast global transcription factors that regulate transcription of a variety of genes, both positively and negatively....	0.33496
CB502028	Guanine nucleotide-binding protein G(T) subunit gamma-T1 precursor	0.33482
CA347327	PREDICTED: similar to mucin 17 [Rattus norvegicus]	0.3341
EG894578	UNKNOWN	0.33316
CB507561	Dynein light chain 2, cytoplasmic	0.33236
DW563030	Insulin-induced gene 2 protein	0.33221
DY710262	Salmo salar clone CH214-714P22 MHC Class I (Sasa-UBA) gene, Sasa-UBA*0601 allele, partial cds; and proteasome subunit beta type 8 (PSMB8a), proteasome subunit beta type 10 (PSMB10a), PSMB9a-like (PSMB9a-like), proteosome subunit beta type 9 (PSMB9), tr...	0.33217
CA045554	UNKNOWN	0.33209
CB502146	RNA-binding protein 12B	0.33071
CB512396	Macrophage receptor MARCO	0.33042
EG907397	UNKNOWN	0.33026
EG849675	Leucine-rich repeat-containing protein 42	0.33015
CA386842	UNKNOWN	0.33007
CA053372	UNKNOWN	0.33
DW542289	CAD protein	0.32981
CA057933	Phosphatidylinositol-glycan biosynthesis class F protein	0.32981
CB517572	UNKNOWN	0.32972
DW545070	UNKNOWN	0.32965
EG818383	UNKNOWN	0.32946
DY737036	Protein LBH	0.32882
CB492165	Histone H1x	0.32858
CA052824	UNKNOWN	0.32805
CK990525	UNKNOWN	0.32789
CA055813	BNIP2 motif-containing molecule at the C-terminal region 1	0.32777
CA051059	UNKNOWN	0.32734
CA055537	UNKNOWN	0.32732
CX260962	UNKNOWN	0.32718
CB514458	Probable leucyl-tRNA synthetase, mitochondrial precursor	0.32691
CK990587	PREDICTED: similar to stonustoxin beta-subunit [Danio rerio]	0.32649
DW582491	Ubiquitin-conjugating enzyme E2 J2	0.32646
CB486725	Vacuolar ATP synthase subunit S1 precursor	0.32643
CA049936	UNKNOWN	0.32601
CA043330	UNKNOWN	0.32595
CK991213	UNKNOWN	0.32585
CA056895	Overexpressed breast tumor protein homolog	0.32558
DW572113	UNKNOWN	0.32538
CB488427	Small nuclear ribonucleoprotein Sm D2	0.32525
CB493858	Apolipoprotein D precursor	0.32458
EG789824	Sulfotransferase family cytosolic 2B member 1	0.32418
EG823843	UNKNOWN	0.32417
CA054932	TANK-binding kinase 1-binding protein	0.32409
CK990570	UNKNOWN	0.32372
DW562535	Oncorhynchus mykiss SYPG1 (SYPG1), PHF1 (PHF1), and RGL2 (RGL2) genes, complete cds; DNaseII pseudogene, complete sequence; LGN-like, PBX2 (PBX2), NOTCH-like, TAP1 (TAP1), and BRD2 (BRD2) genes, complete cds; and MHCII-alpha and Raftlin-like pseudogene...	0.3234
CA061958	UNKNOWN	0.32236
CB510998	UNKNOWN	0.32235
CA056809	Cytochrome b-c1 complex subunit 6, mitochondrial precursor	0.32225
EG819628	UNKNOWN	0.32218
DY723912	UNKNOWN	0.32182
DY710107	Desmocollin-1 precursor	0.32142
CA059003	UNKNOWN	0.32142
DY722502	Zgc:113337.	0.32122
CA036668	Gastrula zinc finger protein XlCGF49.1	0.32088
CA054293	Receptor-type tyrosine-protein phosphatase zeta precursor	0.32073
CB503743	CCL19, ELC, MIP3B, SCYA19: C-C motif chemokine 19 precursor	0.32068
DW575095	UNKNOWN	0.32036
DW562243	F-box/WD repeat-containing protein 11	0.32034
DW571613	AF169633 Mus musculus alpha 2 delta calcium channel subunit mRNA, partial cds	0.3203
EG931964	UNKNOWN	0.32024
CK991262	Putative lymphocyte G0/G1 switch protein 2	0.32
CA058329	Oocyte zinc finger protein XlCOF20	0.31979
CB502879	AF281355_1 differentially regulated trout protein 1 [Oncorhynchus mykiss]	0.31972
CB492980	Collagen alpha-1(VI) chain precursor	0.31947
CB492150	UNKNOWN	0.31947
CA061467	UNKNOWN	0.31919
CA055267	UNKNOWN	0.31911
DW561910	UNKNOWN	0.31881
CX030942	UNKNOWN	0.31853
DY734285	UNKNOWN	0.31832
EG797175	Myosin-binding protein C, cardiac-type	0.31831
CX252100	UNKNOWN	0.31822
DW536914	UNKNOWN	0.31818
DY725401	UNKNOWN	0.31812
CK991197	DNA-directed RNA polymerase II subunit RPB1	0.31794
CB510895	UNKNOWN	0.31707
CB498751	UNKNOWN	0.31689
CB510089	Fibrinogen gamma chain precursor	0.31678
CX250904	UNKNOWN	0.31668
DW545685	UNKNOWN	0.31658
CB498769	Proliferating cell nuclear antigen	0.31569
CA048010	Gonadotropin subunit beta-1 precursor	0.31561
EG893777	Peroxisomal membrane protein 2	0.31547
CA058219	UNKNOWN	0.3154
DW571777	UNKNOWN	0.31534
CA056815	Pyruvate kinase muscle isozyme	0.31528
EG834967	UNKNOWN	0.31517
DY699802	UNKNOWN	0.31488
EG785355	UNKNOWN	0.31454
CB508254	UNKNOWN	0.31435
CB507915	DNA-repair protein XRCC2	0.31402
CB507152	Proteasome subunit beta type-6 precursor	0.31383
CB504496	AF281355_1 differentially regulated trout protein 1 [Oncorhynchus mykiss]	0.31374
EG857795	Amine oxidase [flavin-containing]	0.31353
CB508849	UNKNOWN	0.31326
DY739542	UNKNOWN	0.31324
CB492966	Myocilin precursor	0.3124
DY718353	Abhydrolase domain-containing protein 3	0.31177
CB517047	Fatty acid-binding protein, intestinal	0.31169
CA064431	Transposable element Tcb1 transposase	0.31137
CB508464	UNKNOWN	0.31124
CA054167	Lysozyme C II precursor	0.31086
CA041271	UNKNOWN	0.31058
CB490833	6-phosphofructokinase type C	0.31045
CA044942	ADP-ribosylation factor 1	0.31006
CA056784	UNKNOWN	0.30996
EG840910	UNKNOWN	0.30945
CB491207	40S ribosomal protein S23	0.30886
EG881237	C-type lectin domain family 4 member E	0.30875
CB507188	Lectin precursor	0.30874
CB490914	Fumarylacetoacetase	0.30861
EG782680	PREDICTED: Danio rerio similar to myocyte enhancer factor 2D MEF2D (LOC793901), mRNA	0.30805
FC072826	UNKNOWN	0.30794
CA036471	RNA-binding protein 7	0.30754
CK991133	Oncorhynchus mykiss mRNA, DnaJ (Hsp40) homolog sequence	0.30747
CB499961	Survival of motor neuron-related-splicing factor 30	0.30743
CA769180	UNKNOWN	0.3064
EG812192	UNKNOWN	0.30631
CA055272	UNKNOWN	0.30568
CB508887	Tumor protein p63-regulated gene 1-like protein	0.30561
EG904206	UNKNOWN	0.30512
DW546328	UNKNOWN	0.30496
CB498718	Transposable element Tcb1 transposase	0.30492
CA036909	UNKNOWN	0.30445
CA062338	Ig mu chain C region	0.30406
DY695459	UNKNOWN	0.30399
DW577024	Anaphase-promoting complex subunit 13	0.30389
CA060800	PREDICTED: similar to renal organic anion transporter [Danio rerio]	0.30386
CA051521	UNKNOWN	0.30312
EG898193	UNKNOWN	0.3029
CA051733	ATP synthase lipid-binding protein, mitochondrial precursor	0.30233
CA049445	Histone demethylase JARID1B	0.30233
CB516600	Syntaxin-12	0.30231
DW570098	PREDICTED: Gallus gallus similar to KIAA0938 protein (LOC417869), misc RNA	0.30214
CB499801	Pre-B-cell leukemia transcription factor 1	0.30209
CB512637	RNA polymerase II subunit A C-terminal domain phosphatase SSU72	0.30149
DW569452	UNKNOWN	0.30143
EG926375	Oncorhynchus mykiss C5a receptor mRNA, complete cds	0.30128
CA768741	ATP synthase subunit epsilon, mitochondrial	0.30123
CX033937	UNKNOWN	0.3011
EG916991	40S ribosomal protein S27	0.30107
CB511428	Heat shock factor-binding protein 1	0.30099
CA037023	Insulin-induced gene 2 protein	0.30083
CK991277	UNKNOWN	0.3003
EG832376	Protein NLRC3	0.29992
CA055040	Pleiotrophic factor-alpha-1 precursor	0.29928
CA060001	UNKNOWN	0.29901
EG898763	UNKNOWN	0.29887
DY722929	UNKNOWN	0.29882
DY723439	UNKNOWN	0.29866
CA044570	Dipeptidase 1 precursor	0.29731
CA053284	Ubiquitin-conjugating enzyme E2 D4	0.29714
EG824838	Microsomal glutathione S-transferase 3	0.29691
CA041628	UDP-glucuronosyltransferase	0.29629
DY694927	UNKNOWN	0.29624
CA037647	Serum albumin 2 precursor	0.29597
CB508551	Avidin-related protein 3 precursor	0.29578
EG844582	Rhomboid-related protein 2	0.29568
CB514282	WD repeat-containing protein 70	0.29464
CB501420	HpaII tiny fragments locus 9c protein	0.29405
EG804880	UNKNOWN	0.29355
CA058813	UNKNOWN	0.29314
CA056337	UNKNOWN	0.29291
CB508611	89397 pfam01290, Thymosin, Thymosin beta-4 family..	0.29288
CB496763	Cytochrome b-c1 complex subunit 1, mitochondrial precursor	0.29275
CA044420	Aminopeptidase N	0.29266
DW541301	UNKNOWN	0.2924
CA037577	UNKNOWN	0.2923
CA050655	26S protease regulatory subunit 8	0.29216
DW564189	Oncorhynchus mykiss genes, MHC class I b region, complete cds	0.29214
CB500999	OMU25721 Oncorhynchus mykiss secreted protein, acidic, rich in cysteine (SPARC) mRNA, complete cds	0.29192
CA047150	Corticotropin-lipotropin A precursor	0.29182
DY696711	Fanconi anemia group C protein homolog	0.29177
DY728028	UNKNOWN	0.29177
CB499183	WD repeat-containing protein 23	0.2909
DY719137	NF-kappa-B inhibitor-like protein 2	0.29075
EG887103	UNKNOWN	0.28998
DW553418	CD40LG, CD40L, TNFSF5: CD40 ligand	0.28997
DY721140	UNKNOWN	0.2899
DW574509	UNKNOWN	0.28984
CB511086	UNKNOWN	0.28929
DY706679	Proto-oncogene vav	0.28916
CB487786	Nucleolar GTP-binding protein 2	0.28909
EG920056	UNKNOWN	0.28879
EG816873	UNKNOWN	0.28875
CA044537	UNKNOWN	0.28869
EG872650	UNKNOWN	0.28865
DW584364	Xiphorphorus macualtus xmrk gene, partial sequence and 3 flanking region	0.2886
CA055913	UNKNOWN	0.28859
DW569709	Exportin-1	0.28756
CX030183	UNKNOWN	0.28752
CA349179	UNKNOWN	0.28714
CX357588	Ras-related protein Rab-14	0.2866
FC072774	UNKNOWN	0.28582
EG774774	UNKNOWN	0.28524
EG770873	UNKNOWN	0.2851
CA052946	Acyl carrier protein, mitochondrial precursor	0.28497
CB496839	BET1 homolog	0.28412
EG860818	UNKNOWN	0.284
FC072852	UNKNOWN	0.28311
CB510320	small inducible cytokine SCYA101 [Paralabidochromis chilotes]	0.28294
DY699837	UNKNOWN	0.28206
DW573282	UNKNOWN	0.28199
CA062776	Major royal jelly protein 5 precursor	0.28163
DY697666	UNKNOWN	0.2813
DY737209	UNKNOWN	0.2812
CX251396	UNKNOWN	0.28105
DW547297	Ras GTPase-activating-like protein IQGAP1	0.28073
EG885006	Zinc finger protein 776	0.2805
DY703814	UNKNOWN	0.28022
CB497724	Mitochondrial import receptor subunit TOM7 homolog	0.28017
CA045742	UNKNOWN	0.28014
CA058625	Transcription factor PU.1	0.27985
EG821794	60S ribosomal protein L27	0.27938
CB506531	Mus musculus adult male spinal cord cDNA, RIKEN full-length enriched library, clone:A330052N24 product:unclassifiable, full insert sequence	0.27892
CB513910	UDP-GlcNAc:betaGal beta-1,3-N-acetylglucosaminyltransferase 5A	0.27846
EG830827	Phosphatidylinositol N-acetylglucosaminyltransferase subunit Y	0.27823
CK990853	CDKN2AIP N-terminal-like protein	0.27737
CB511867	Aspartyl aminopeptidase	0.27733
CB505754	UNKNOWN	0.2768
CB492396	Cytosolic 5-nucleotidase III	0.27669
EG779374	UNKNOWN	0.27657
CB493482	Glucagon-1 precursor	0.27609
CB511778	Complement component C7 precursor	0.27603
DY694046	UNKNOWN	0.27603
CA062097	COP9 signalosome complex subunit 3	0.2759
EG791587	SSABGLOB3 S.salar genes encoding alpha-globin and beta-globin, clone 3	0.27563
CA061018	UNKNOWN	0.27477
DW544117	Vacuolar ATP synthase subunit B, brain isoform	0.2747
CA062285	Transcription initiation factor IIA subunit 2	0.27355
CB507658	UNKNOWN	0.27355
EG901944	Dynein light chain Tctex-type 1	0.27349
CB498955	Ras-related protein Rab-14	0.27345
CA043867	Ubiquitin carboxyl-terminal hydrolase isozyme L5	0.27345
EG939424	UNKNOWN	0.27308
CB500124	UNKNOWN	0.27294
CX124333	Oncorhynchus mykiss genes, MHC class I a region, complete and partial cds	0.27277
CB515622	Thymosin beta-a	0.2721
CA044339	Phosphatidylinositol transfer protein alpha isoform	0.27073
CA769397	40S ribosomal protein S19	0.27062
CA057351	Class I histocompatibility antigen, F10 alpha chain precursor	0.27015
CA056740	UNKNOWN	0.27015
CA050183	UNKNOWN	0.26992
CB497943	Mitochondrial import receptor subunit TOM7 homolog	0.26948
CA053127	UNKNOWN	0.26919
CA037805	Hemopexin precursor	0.26895
EG800232	UNKNOWN	0.26877
CB516769	Phosphate carrier protein, mitochondrial precursor	0.2687
DW574695	UNKNOWN	0.26801
CA046215	UNKNOWN	0.2674
DY723767	UNKNOWN	0.26729
DY727005	OX-2 membrane glycoprotein precursor	0.26703
EG788437	UNKNOWN	0.26649
CB511915	Voltage-dependent anion-selective channel protein 2	0.26642
EG818867	Transposable element Tc1 transposase	0.26632
EG793508	UNKNOWN	0.26596
EG892632	UNKNOWN	0.26573
DY737347	UNKNOWN	0.26512
CA056006	UNKNOWN	0.2647
EG898912	UNKNOWN	0.2645
DY721169	UNKNOWN	0.26437
CA058072	si:dkey-44g23.5	0.26379
CA050739	UNKNOWN	0.26369
DW564443	ORF2-encoded protein [Danio rerio]	0.26346
CA061117	Uncharacterized protein C19orf29	0.26338
CA056732	SH3 protein expressed in lymphocytes	0.26315
CA054375	Retrotransposable element Tf2 155 kDa protein type 2	0.26247
CA056177	60S ribosomal protein L22	0.26225
DY695694	Putative rRNA methyltransferase 3	0.26213
CB510178	UNKNOWN	0.26197
CA040690	UNKNOWN	0.2619
CA037345	Ubiquitin	0.26156
CA064055	UNKNOWN	0.26079
EG864878	UNKNOWN	0.25993
CB510301	60S acidic ribosomal protein P2	0.25975
EG871962	Tripartite motif-containing protein 25	0.25969
DY715904	UNKNOWN	0.25957
CK990220	Fatty acid-binding protein, adipocyte	0.25897
CX039719	UNKNOWN	0.25887
EG895646	UNKNOWN	0.2587
EG846996	PREDICTED: Macaca mulatta similar to CUG triplet repeat, RNA binding protein 2 (LOC714291), mRNA	0.25848
CB488920	AF329716 Oncorhynchus mykiss clone OSU9 T cell receptor beta chain variable region gene, partial cds	0.25842
DW559930	UNKNOWN	0.25756
DW539609	UNKNOWN	0.25745
CA042655	Microtubule-associated protein RP/EB family member 1	0.25708
CA059695	UNKNOWN	0.25693
DY714658	Glutaminase kidney isoform, mitochondrial precursor	0.25681
CB494693	Actin, alpha cardiac muscle 1	0.2568
CA051291	UNKNOWN	0.25657
CA055216	Zinc finger and SCAN domain-containing protein 2	0.25649
DY737305	Rab3 GTPase-activating protein non-catalytic subunit	0.25623
CA057292	UNKNOWN	0.2561
DW541779	Abhydrolase domain-containing protein FAM108B1 precursor	0.25606
CB517828	UNKNOWN	0.25602
CA059621	UNKNOWN	0.25457
CX031068	Wu:fc28f07 protein [Danio rerio]	0.25445
DY716145	UNKNOWN	0.2543
CB492956	UNKNOWN	0.25418
CA056370	Ubiquitin-associated protein 2	0.25404
CA038590	UNKNOWN	0.25397
CA051209	UNKNOWN	0.25395
CA062650	UNKNOWN	0.25261
CA045510	NADH dehydrogenase [ubiquinone] 1 alpha subcomplex subunit 1	0.25164
CB510328	Keratin, type I cytoskeletal 13	0.2515
CB497521	Copper transport protein ATOX1	0.25148
CB489203	UNKNOWN	0.25119
CB515641	Vacuolar protein sorting-associated protein 16 homolog	0.25111
DW560731	UNKNOWN	0.25104
CB500559	UNKNOWN	0.25079
CX251031	Kelch-like protein 26	0.25066
CA043366	Nuclear protein Hcc-1	0.25027
CB492507	Cytochrome c oxidase subunit 4 isoform 1, mitochondrial precursor	0.2502
DY694415	UNKNOWN	0.24997
CX260651	UNKNOWN	0.24975
DY737193	88699 pfam00104, Hormone_recep, Ligand-binding domain of nuclear hormone receptor. This all helical domain is involved in binding the hormone in these receptors..	0.24972
CB488184	Lactose-binding lectin l-2 precursor	0.24961
CA055411	FK506-binding protein 1A	0.24925
CK991093	Uncharacterized protein C7orf23	0.24888
DY693814	UNKNOWN	0.24836
CK990605	OMLYRNA O.mykiss mRNA for lysozyme II	0.24798
CA050890	6-phosphofructokinase type C	0.24786
CB500517	Cell cycle control protein 50B	0.24786
CB486395	Uncharacterized protein C6orf125 homolog	0.24771
DW539027	poly(A) binding protein, nuclear 1	0.24766
CA051160	UNKNOWN	0.2476
CK990282	Saxiphilin precursor	0.24739
CA056065	Tuftelin-interacting protein 11	0.24709
DY699685	Echinoderm microtubule-associated protein-like 3	0.24676
EG808570	UNKNOWN	0.24652
CA062038	MAP kinase-activated protein kinase 3	0.24644
CA054693	Alcohol dehydrogenase class-3	0.24618
CA056689	UDP-N-acetylglucosamine--dolichyl-phosphate N-acetylglucosaminephosphotransferase	0.24617
CA037887	Maleylacetoacetate isomerase	0.24614
CK991310	UNKNOWN	0.24592
CA053348	UNKNOWN	0.2459
CB498572	Gamma-glutamyl hydrolase precursor	0.24564
CA038311	UNKNOWN	0.24553
EG812174	UNKNOWN	0.2454
EG871419	Transcription factor MafF	0.24532
CA040781	Cell adhesion molecule 4 precursor	0.2452
CB515576	Glycerophosphodiester phosphodiesterase domain-containing protein 1	0.24495
DY741403	Putative HIF-prolyl hydroxylase PH-4	0.24472
CB491331	Protein C14orf166	0.24468
EG844053	UNKNOWN	0.24448
CA046957	UNKNOWN	0.24413
DY719199	UNKNOWN	0.24396
CA039141	Calcium and integrin-binding protein 1	0.24386
CB501090	UNKNOWN	0.24381
CA056151	UNKNOWN	0.24371
CB512644	UNKNOWN	0.24354
CB492183	UNKNOWN	0.24339
CA058810	Eukaryotic translation initiation factor 1A, X-chromosomal	0.24317
CA061038	UNKNOWN	0.24315
EG787496	UNKNOWN	0.24281
EG871341	Uncharacterized protein C2orf42 homolog	0.24267
CA055573	Transposable element Tcb1 transposase	0.24256
EG828270	Inhibitor of nuclear factor kappa-B kinase subunit alpha	0.24252
CK991243	Ubiquitin-conjugating enzyme E2 N	0.2424
CA056779	Ig kappa chain V-V region MOPC 21 precursor	0.24182
CA051652	Peroxisomal membrane protein PMP34	0.24165
CA054753	Salmo salar clone CH214-714P22 MHC Class I (Sasa-UBA) gene, Sasa-UBA*0601 allele, partial cds; and proteasome subunit beta type 8 (PSMB8a), proteasome subunit beta type 10 (PSMB10a), PSMB9a-like (PSMB9a-like), proteosome subunit beta type 9 (PSMB9), tr...	0.24135
EG912182	Proteasome subunit alpha type-6	0.24125
CB513288	Proteasome subunit alpha type-2	0.24119
DY694206	UNKNOWN	0.24112
CA036850	Oocyte zinc finger protein XlCOF7.1	0.24052
CK990639	Cytosolic non-specific dipeptidase	0.2404
EG894824	UNKNOWN	0.24016
CB507815	UNKNOWN	0.24002
CA044491	Group XIIB secretory phospholipase A2-like protein precursor	0.23978
CK990491	Mus musculus 9.5 days embryo parthenogenote cDNA, RIKEN full-length enriched library, clone:B130008N20 product:actin, gamma, cytoplasmic, full insert sequence	0.23957
CB500001	Zymogen granule membrane protein 16 precursor	0.23897
DW572420	UNKNOWN	0.23881
EG849892	UNKNOWN	0.23845
DY703905	Tyrosyl-tRNA synthetase, cytoplasmic	0.23774
CB499134	Guanine nucleotide-binding protein-like 3	0.23769
CA040788	UNKNOWN	0.23751
CK990770	UNKNOWN	0.23735
CA046192	UNKNOWN	0.23722
EG797425	TRAF2 and NCK-interacting protein kinase	0.23719
EG849929	UNKNOWN	0.23666
EG882617	Salmo salar taurine transporter mRNA, complete cds	0.23664
CK991309	40S ribosomal protein S2	0.23596
DW578994	UNKNOWN	0.23572
CB501158	UNKNOWN	0.23511
DY741367	LanC-like protein 2	0.23495
CA049840	SUMO-conjugating enzyme UBC9-B	0.23487
DW578913	PREDICTED: similar to serine (or cysteine) proteinase inhibitor, clade B, member 1a [Danio rerio]	0.23429
EG885324	UNKNOWN	0.23401
CB509576	60S ribosomal protein L18a	0.23302
DY721526	UNKNOWN	0.23233
CK990290	Transposable element Tcb1 transposase	0.232
CA381762	UNKNOWN	0.232
CB492655	DNA-binding protein inhibitor ID-1	0.23167
EG935515	Phosphatidylinositol 4-kinase beta	0.23162
CB515660	Tight junction protein ZO-2	0.23162
CK991343	UNKNOWN	0.23151
CA064505	Salmo salar clone CH214-714P22 MHC Class I (Sasa-UBA) gene, Sasa-UBA*0601 allele, partial cds; and proteasome subunit beta type 8 (PSMB8a), proteasome subunit beta type 10 (PSMB10a), PSMB9a-like (PSMB9a-like), proteosome subunit beta type 9 (PSMB9), tr...	0.23139
CA057564	Crossover junction endonuclease MUS81	0.23008
DW562008	UNKNOWN	0.23003
CB499478	Splicing factor 45	0.23001
CA050469	UNKNOWN	0.22995
FC072824	UNKNOWN	0.22973
CN442488	Oncorhynchus mykiss clone OSU IL-8 receptor (IL-8R) gene, complete cds	0.22925
EG765584	UNKNOWN	0.22845
CA352972	UNKNOWN	0.22809
CX035691	UNKNOWN	0.22778
CB496590	Myosin light chain 3	0.22747
DW562885	UNKNOWN	0.22671
DW576199	UNKNOWN	0.22657
DY693728	UNKNOWN	0.22652
CX039796	DnaJ homolog subfamily A member 2	0.22635
EG941641	UNKNOWN	0.22634
CK990873	Cytochrome b-c1 complex subunit 8	0.22601
EG783987	mTERF domain-containing protein 2	0.22566
CK991228	40S ribosomal protein S16	0.22536
DY717831	Zinc finger protein 655	0.22449
CA051508	Apoptosis-associated speck-like protein containing a CARD	0.22447
CB517934	ARF GTPase-activating protein GIT2	0.22443
DW555508	UNKNOWN	0.22428
EG787332	UNKNOWN	0.22424
EG837729	GTP-binding protein GUF1 homolog	0.22398
CB501017	UNKNOWN	0.22265
EG870208	UNKNOWN	0.22263
CB506853	Late histone H2A.2.2	0.22234
CA063208	UNKNOWN	0.22227
CA058893	Oncorhynchus mykiss genes, MHC class I a region, complete and partial cds	0.22209
DW536845	UNKNOWN	0.22176
CA036990	Cathepsin L1	0.22161
CA063253	Mitochondrial import receptor subunit TOM7 homolog	0.22154
DY733379	UNKNOWN	0.22105
EG809113	UNKNOWN	0.22098
CA055796	UNKNOWN	0.22086
CA052708	UNKNOWN	0.22086
CA053162	UNKNOWN	0.22084
CA060310	UNKNOWN	0.22021
CB508571	UNKNOWN	0.22019
CB493607	Small nuclear ribonucleoprotein-associated protein B	0.21901
CN442486	UNKNOWN	0.21894
CK991263	NADH dehydrogenase [ubiquinone] 1 beta subcomplex subunit 8, mitochondrial precursor	0.21852
CA063538	Fas-binding factor 1	0.21766
DY722100	UNKNOWN	0.21746
DW556093	UNKNOWN	0.21704
DY716808	Danio rerio zinc finger, SWIM-type containing 6, mRNA (cDNA clone IMAGE:6970107), partial cds	0.21694
CK990928	SSMPROLAC S.salar mRNA for prolactin	0.21638
CB514304	UNKNOWN	0.21622
CB512488	Transmembrane and TPR repeat-containing protein 3	0.21619
CB507780	Eukaryotic translation initiation factor 4 gamma 3	0.21594
CK991185	UNKNOWN	0.2158
CB496947	Zinc finger protein 161	0.21566
CB496563	14-3-3 protein beta/alpha-2	0.2155
DY709433	Coagulation factor V precursor	0.21535
CX256347	UNKNOWN	0.21533
DY701947	UNKNOWN	0.21525
CA047126	Glyceraldehyde-3-phosphate dehydrogenase	0.21503
CA063301	Periphilin-1	0.21493
EG788676	FERM, RhoGEF and pleckstrin domain-containing protein 1	0.21444
DW542648	UNKNOWN	0.21418
CA051360	Transposable element Tcb1 transposase	0.21408
CA053425	Polymerase delta-interacting protein 2	0.21327
EG818975	Troponin T, cardiac muscle	0.21305
DW558366	UNKNOWN	0.21301
CK990534	Radial spoke head 1 homolog	0.21229
CK991320	60S ribosomal protein L5	0.21223
CX247891	UNKNOWN	0.212
CK991162	UNKNOWN	0.2117
CX256062	UBX domain-containing protein 2	0.21129
DW564259	Survival motor neuron protein 1	0.21104
DW560517	UNKNOWN	0.2106
DW571835	UNKNOWN	0.21057
CA063738	Nuclear factor NF-kappa-B p100 subunit	0.20991
DY696622	Transforming growth factor-beta-inducible early growth response protein 3	0.2098
CB512132	Probable G-protein coupled receptor 3	0.20904
CA043680	Acidic mammalian chitinase precursor	0.20864
CK991154	MGC89089 protein [Xenopus tropicalis]	0.20854
CK991223	60S ribosomal protein L36	0.20843
CA058208	Histone RNA hairpin-binding protein	0.20704
CB499003	Homo sapiens v-ets erythroblastosis virus E26 oncogene homolog (avian) (ERG), transcript variant 2, mRNA	0.20684
DW557436	Mitogen-activated protein kinase kinase kinase 6	0.20611
EG805281	Oncorhynchus mykiss Onmy-LDA gene for MHC class I antigen, allele: Onmy-LDA*0101, and other genes, complete cds	0.20605
CX032177	Receptor-binding cancer antigen expressed on SiSo cells	0.20569
CB517567	Sphingomyelin phosphodiesterase 4	0.20556
EG795842	E3 ubiquitin-protein ligase CHFR	0.20511
CK990906	40S ribosomal protein S27	0.20509
CB512290	Transcription termination factor 2	0.20479
EG899916	UNKNOWN	0.20395
CA058809	Vacuolar ATP synthase 16 kDa proteolipid subunit	0.20389
DW558194	UNKNOWN	0.20336
CB515535	PREDICTED: similar to Caspase-4 precursor (CASP-4) (Caspase-11) (ICH-3 protease) [Danio rerio]	0.20265
DW564893	UNKNOWN	0.20213
EG784759	Troponin C, skeletal muscle	0.20172
CB517230	UNKNOWN	0.20163
CB514253	CD3 gamma/delta [Takifugu rubripes]	0.20152
CB508432	UNKNOWN	0.20134
CA043325	UNKNOWN	0.20128
EG839065	UNKNOWN	0.20109
CA386522	UNKNOWN	0.20107
EG782229	UNKNOWN	0.20077
DW574207	UNKNOWN	0.20075
CB503406	60S ribosomal protein L18a	0.20053
CB510934	Nucleoside diphosphate kinase A	0.20039
CA051550	40S ribosomal protein S27a	0.20032
CB514414	NFU1 iron-sulfur cluster scaffold homolog	0.19981
DW575140	UNKNOWN	0.19956
CK991111	DNA-directed RNA polymerases I, II, and III subunit RPABC4	0.19909
CB507228	Collagen alpha-1(I) chain precursor	0.19889
EG904623	Protein lin-52 homolog	0.19855
CK990797	Heterogeneous nuclear ribonucleoprotein Q	0.19809
CA060716	Phosphoglycerate mutase family member 5 precursor	0.19719
CB492123	Trafficking protein particle complex subunit 5	0.19641
CA056130	Conserved oligomeric Golgi complex component 4	0.1964
DY720771	PREDICTED: similar to renal organic anion transporter [Danio rerio]	0.19614
CB517439	Junction plakoglobin	0.19562
CB509444	Chitotriosidase-1 precursor	0.19551
EG894179	UNKNOWN	0.19548
DY718734	DNA polymerase epsilon catalytic subunit A	0.19528
CB501426	UNKNOWN	0.19511
CB514345	Nuclear RNA export factor 1	0.19446
CB492777	Exonuclease 1	0.1944
EG781977	si:ch211-254e15.2	0.19437
EG852236	Forkhead box protein J2	0.19433
DY719038	UNKNOWN	0.19387
EG828580	UNKNOWN	0.19385
DW564371	UNKNOWN	0.19281
DW559825	UNKNOWN	0.19183
CX261864	UNKNOWN	0.19178
EG906266	UNKNOWN	0.19117
CA057683	Uncharacterized methyltransferase WBSCR22	0.1908
CA050725	Transcription initiation factor TFIID subunit 8	0.19061
EG816232	UNKNOWN	0.19053
CA051041	Coactosin-like protein	0.19
CA050464	Protein EMSY	0.18988
EG917638	UNKNOWN	0.18901
CA036418	UNKNOWN	0.18873
CA059008	Chiloscyllium plagiosum sHRI protein 2 mRNA, complete cds	0.18871
CA059836	Elastase-2A precursor	0.18871
CK991346	CAD protein	0.18823
EG792896	UNKNOWN	0.18822
DW583513	UNKNOWN	0.18797
CA058709	UNKNOWN	0.18735
CA063028	Spastin	0.18726
CA052340	Zinc finger protein 239	0.18721
DW568395	UNKNOWN	0.18711
CK991068	Hepcidin-1 precursor	0.18579
CB501067	UNKNOWN	0.18448
EG779919	UNKNOWN	0.18418
DY735772	Metabotropic glutamate receptor 1 precursor	0.18406
CB506763	T-cell receptor beta chain T17T-22 precursor	0.18282
DW543336	Bromodomain and PHD finger-containing protein 3	0.18225
EG874503	Probable RNA-directed DNA polymerase from transposon BS	0.18176
CX246608	GPI-anchor transamidase precursor	0.18162
CA053066	Zinc finger protein 14	0.18161
EG792947	Salmo salar tyrosinase-related protein 1 (Tyrp-1) mRNA, partial cds	0.18152
CA052359	5-AMP-activated protein kinase subunit beta-1	0.18081
DY709449	General transcription factor 3C polypeptide 4	0.18081
CB508603	39S ribosomal protein L21, mitochondrial precursor	0.18025
DW542830	Mitogen-activated protein kinase kinase kinase 3	0.17885
CB516878	26S proteasome non-ATPase regulatory subunit 2	0.17882
EG769820	UNKNOWN	0.17806
DW554353	UNKNOWN	0.17803
EG926545	UNKNOWN	0.1771
CA053211	Ras-related protein Rab-28	0.17697
CK990682	UNKNOWN	0.17604
CA054853	Dolichyl-diphosphooligosaccharide--protein glycosyltransferase 48 kDa subunit precursor	0.17565
CA059777	N(6)-adenine-specific DNA methyltransferase 2	0.17427
DY733597	Suppressor of fused homolog	0.17421
DW548720	NADH-ubiquinone oxidoreductase chain 4L	0.17412
CA046575	XTP3-transactivated gene A protein homolog	0.17399
CA042337	Charged multivesicular body protein 3	0.17383
EG759750	UNKNOWN	0.17379
CA059604	Signal peptidase complex subunit 3	0.17312
DY727077	UNKNOWN	0.17215
DY707932	UNKNOWN	0.17154
CA063704	CD97 antigen precursor	0.17148
DY702725	UNKNOWN	0.17099
CA061961	UNKNOWN	0.16904
CA057112	Uncharacterized protein C6orf64	0.16847
CB516221	Alpha-parvin	0.16807
DW572288	UNKNOWN	0.16728
CA047768	PREDICTED: similar to Wu:fc27e05 protein isoform 1 [Danio rerio]	0.16708
EG906449	UNKNOWN	0.16595
CK990242	High mobility group protein B2	0.16399
CA058260	Ubiquitin thioesterase OTUB1	0.16314
EG849046	H2.0-like homeobox protein	0.16278
CA061580	Alcohol dehydrogenase [NADP+]	0.16165
DW557724	UNKNOWN	0.16145
CK990495	UNKNOWN	0.16004
CK991259	Gastrotropin	0.15979
DY703364	Alanine aminotransferase 2	0.15942
CB517831	Phytanoyl-CoA hydroxylase-interacting protein	0.1591
CA059729	UNKNOWN	0.15897
CA059448	Probable palmitoyltransferase ZDHHC4	0.15728
DY714067	Uncharacterized protein C11orf51 homolog	0.15571
DW563592	UNKNOWN	0.15563
CA051198	UNKNOWN	0.15551
DY741374	C-jun-amino-terminal kinase-interacting protein 1	0.15538
CA770081	Myosin regulatory light chain 2, skeletal muscle isoform	0.15317
EG818657	Heat shock protein beta-8	0.15219
CA052177	WD repeat domain 43, like	0.15188
CA050340	UNKNOWN	0.1498
CB492837	Coactosin-like protein	0.14578
CA056655	Protein NDRG3	0.14197
EG785506	Pescadillo	0.14193
CA055988	Protein transport protein Sec61 subunit beta	0.14071
CA056505	UNKNOWN	0.13946
DW574579	Major facilitator superfamily domain-containing protein 5	0.13723
CB503482	Claudin-15	-0.13367
CA061489	Fish-egg lectin	-0.13708
CK990261	UNKNOWN	-0.14018
CA055385	UNKNOWN	-0.14029
CA062375	Sarcoplasmic/endoplasmic reticulum calcium ATPase 2	-0.14869
CA358597	Cysteine-rich protein 2-binding protein	-0.14894
DW578259	UNKNOWN	-0.14907
CA052094	Fructose-1,6-bisphosphatase isozyme 2	-0.15115
DY694291	60S ribosomal protein L8	-0.15359
CK991258	39S ribosomal protein L40, mitochondrial precursor	-0.15414
CA062587	Solute carrier family 12 member 3	-0.15811
CB508734	UNKNOWN	-0.15883
CA056411	Oncorhynchus mykiss genes, MHC class I b region, complete cds	-0.15911
CB497115	Ubiquitin-conjugating enzyme E2 N	-0.15949
DW543380	79655 pfam00619, CARD, Caspase recruitment domain. Motif contained in proteins involved in apoptotic signaling. Predicted to possess a DEATH (pfam00531) domain-like fold..	-0.1602
CB508076	45217 pfam05316, VAR1, Mitochondrial ribosomal protein (VAR1). This family consists of the yeast mitochondrial ribosomal proteins VAR1. Mitochondria possess their own ribosomes responsible for the synthesis of a small number of proteins encoded by the ...	-0.16109
DY703998	UNKNOWN	-0.16172
CA054143	Hematological and neurological expressed 1-like protein	-0.16354
EG868636	Neuroblast differentiation-associated protein AHNAK	-0.16489
DY703292	UNKNOWN	-0.16625
CB493540	45362 pfam05462, Dicty_CAR, Slime mold cyclic AMP receptor. This family consists of cyclic AMP receptor (CAR) proteins from slime molds. CAR proteins are responsible for controlling development in Dictyostelium discoideum..	-0.16776
CB512542	Succinyl-CoA ligase [GDP-forming] subunit alpha, mitochondrial precursor	-0.16825
CA054104	UNKNOWN	-0.16825
CA359096	Dimethylaniline monooxygenase [N-oxide-forming] 5	-0.1683
EG927981	Transposon TX1 uncharacterized 149 kDa protein	-0.16948
DW564446	Probetacellulin precursor	-0.17025
CA045203	Type-4 ice-structuring protein precursor	-0.1707
CB505441	UNKNOWN	-0.17135
CA055713	UNKNOWN	-0.17231
DW541676	UNKNOWN	-0.17282
CA051352	B-cell receptor CD22 precursor	-0.17288
CB502720	Cofilin-2	-0.17416
CK990783	Protein S100-A1	-0.17433
DY727166	Lysophosphatidylcholine acyltransferase 2	-0.17604
CB492200	Reticulon-4	-0.17625
CB496576	Beta-2-microglobulin precursor	-0.17696
CA054801	Zinc-binding alcohol dehydrogenase domain-containing protein 2	-0.17975
CB500040	88667 pfam00059, Lectin_C, Lectin C-type domain. This family includes both long and short form C-type.	-0.18017
CA050777	ADP-ribosylation factor-like protein 8B	-0.1802
CB499773	Transcription factor E2-alpha	-0.18032
CA050918	ADP-ribosylation factor 4	-0.18065
CA061134	45362 pfam05462, Dicty_CAR, Slime mold cyclic AMP receptor. This family consists of cyclic AMP receptor (CAR) proteins from slime molds. CAR proteins are responsible for controlling development in Dictyostelium discoideum..	-0.18096
CB494453	Actin, alpha sarcomeric/cardiac	-0.18123
FC072844	AY872256S1 Oncorhynchus mykiss IgH.A locus, partial sequence	-0.18143
CA046225	88719 pfam00131, Metallothio, Metallothionein..	-0.18148
CB502459	Transcription factor MafB	-0.18236
CA060703	Uncharacterized protein C11orf68	-0.18353
CB510380	Heterogeneous nuclear ribonucleoprotein Q	-0.18384
EG912454	UNKNOWN	-0.18454
CA054916	Proteasome subunit alpha type-5	-0.18574
CK991318	ATP synthase subunit beta, mitochondrial precursor	-0.18606
DY693979	Plasminogen activator inhibitor 1 RNA-binding protein	-0.18645
DW539720	PREDICTED: similar to CD2-associated protein (Mesenchym-to-epithelium transition protein with SH3 domains 1) (METS-1) [Danio rerio]	-0.18727
DY703000	UNKNOWN	-0.18766
DY735481	28S ribosomal protein S9, mitochondrial precursor	-0.18823
CA062212	34653 COG5048, COG5048, FOG: Zn-finger [General function prediction only].	-0.18864
FC072796	Ferritin, heavy subunit	-0.19072
EG837778	Tax1-binding protein 1 homolog	-0.19085
CA037175	UNKNOWN	-0.19112
CA038936	45217 pfam05316, VAR1, Mitochondrial ribosomal protein (VAR1). This family consists of the yeast mitochondrial ribosomal proteins VAR1. Mitochondria possess their own ribosomes responsible for the synthesis of a small number of proteins encoded by the ...	-0.19282
CA053248	UNKNOWN	-0.19379
EG803360	UNKNOWN	-0.19387
DY709077	UNKNOWN	-0.19399
DY737310	45362 pfam05462, Dicty_CAR, Slime mold cyclic AMP receptor. This family consists of cyclic AMP receptor (CAR) proteins from slime molds. CAR proteins are responsible for controlling development in Dictyostelium discoideum..	-0.19541
CA045206	Oncorhynchus mykiss mRNA for membrane protein p24B	-0.19557
DY714106	Hyaluronan-mediated motility receptor	-0.19594
CA062233	Oncorhynchus mykiss SYPG1 (SYPG1), PHF1 (PHF1), and RGL2 (RGL2) genes, complete cds; DNaseII pseudogene, complete sequence; LGN-like, PBX2 (PBX2), NOTCH-like, TAP1 (TAP1), and BRD2 (BRD2) genes, complete cds; and MHCII-alpha and Raftlin-like pseudogene...	-0.19599
CA052954	Polyadenylate-binding protein 1	-0.19605
CA064577	UNKNOWN	-0.19759
CK990408	40S ribosomal protein S24	-0.19776
DY728137	UNKNOWN	-0.19792
CA063805	UNKNOWN	-0.19833
EG801662	NADH dehydrogenase [ubiquinone] 1 alpha subcomplex subunit 13	-0.19863
CA043331	UNKNOWN	-0.19911
EG808237	Protein FAM36A	-0.19957
CA055621	Oncorhynchus mykiss fushi tarazu factor 1 (FTZ-F1) mRNA, complete cds, alternatively spliced	-0.19968
CA052356	AP-3 complex subunit sigma-1	-0.2005
CB493977	Protein S100-A1	-0.20183
CA051966	Nuclear pore complex protein Nup88	-0.20308
CA043135	Nattectin precursor	-0.20342
CA043710	Tetranectin precursor	-0.20382
CA053876	Cysteine-rich protein 2-binding protein	-0.20424
CX258168	UNKNOWN	-0.20618
CA046559	Pituitary-specific positive transcription factor 1	-0.20619
EG846311	UNKNOWN	-0.20628
DY709570	Protein dpy-19 homolog 1	-0.20651
CB500232	UNKNOWN	-0.20688
CK990919	60S ribosomal protein L7a	-0.20703
CK991335	T-complex protein 1 subunit theta	-0.20703
CK990341	UNKNOWN	-0.20831
CA045319	Small nuclear ribonucleoprotein Sm D2	-0.20923
DW554360	UNKNOWN	-0.21053
CA040196	Integral membrane protein 2B	-0.21074
CA042562	Calcyclin-binding protein	-0.21128
CA056159	Arrestin domain-containing protein 2	-0.21155
CX717315	UNKNOWN	-0.21157
CB493056	GTP-binding nuclear protein Ran	-0.21197
DY694721	Dedicator of cytokinesis protein 8	-0.21217
CA768205	47828 smart00527, HMG17, domain in high mobilty group proteins HMG14 and HMG 17; .	-0.21261
CA045229	Histone H3.3	-0.21328
CA055059	Malate dehydrogenase, mitochondrial precursor	-0.21359
CK990342	40S ribosomal protein SA	-0.21405
CX718970	Parvalbumin beta	-0.21407
CA060569	UNKNOWN	-0.21412
EG893671	Annexin A13	-0.21417
CB498338	ATP-dependent RNA helicase DDX39	-0.21453
CA058986	Formimidoyltransferase-cyclodeaminase	-0.21459
CA055946	L-lactate dehydrogenase B chain	-0.215
CB510358	Myozenin-1	-0.21537
EG882323	Uncharacterized protein C9orf119 homolog	-0.21553
CA352399	UNKNOWN	-0.21581
CA061599	UNKNOWN	-0.21616
CA059467	UNKNOWN	-0.2162
CA044122	2-acylglycerol O-acyltransferase 2-A	-0.21643
CB497064	Coiled-coil-helix-coiled-coil-helix domain-containing protein 1	-0.21712
CB507666	UNKNOWN	-0.21781
CB492862	Lysosome membrane protein 2	-0.21815
CB493303	Cell division protein kinase 2	-0.21882
CK990343	3,2-trans-enoyl-CoA isomerase, mitochondrial precursor	-0.21908
CA064325	Laminin subunit beta-1 precursor	-0.21922
EG823252	34653 COG5048, COG5048, FOG: Zn-finger [General function prediction only].	-0.22001
CA063170	CD9 antigen	-0.22054
CB514702	ATP synthase lipid-binding protein, mitochondrial precursor	-0.22128
CB498218	Creatine kinase M-type	-0.22151
CA055042	NAC-alpha domain-containing protein 1	-0.22164
CB496847	Small ubiquitin-related modifier 2 precursor	-0.22182
CA043389	Transcription factor BTF3	-0.22232
CB497053	GTP-binding nuclear protein Ran	-0.22268
CK990710	40S ribosomal protein S2	-0.2229
CA047568	Danio rerio collagen, type I, alpha 1 (col1a1), mRNA	-0.22293
CK991181	UNKNOWN	-0.22293
CB511331	UNKNOWN	-0.22312
CK990971	Lithognathus mormyrus clone lmos3p04a06 mRNA sequence	-0.22372
CA052126	Serine incorporator 1	-0.22377
CA047310	UNKNOWN	-0.22384
DY716737	40S ribosomal protein SA	-0.22385
CB501000	PREDICTED: similar to Apolipoprotein C-I precursor (Apo-CI) (ApoC-I) [Danio rerio]	-0.2246
DW580255	Sodium-dependent neutral amino acid transporter B(0)	-0.22483
CX251466	45217 pfam05316, VAR1, Mitochondrial ribosomal protein (VAR1). This family consists of the yeast mitochondrial ribosomal proteins VAR1. Mitochondria possess their own ribosomes responsible for the synthesis of a small number of proteins encoded by the ...	-0.22545
CA058854	Protein MON2 homolog	-0.22585
CK990241	Cathepsin S precursor	-0.2259
CB504376	UNKNOWN	-0.22591
CA058215	UNKNOWN	-0.22647
CA057336	Uncharacterized protein C8orf4 homolog	-0.22672
CB498434	26S proteasome non-ATPase regulatory subunit 3	-0.22697
CK990689	Apolipoprotein B-100 precursor	-0.22709
CA045238	Harmonin	-0.22741
DW560055	UNKNOWN	-0.22762
DW540981	Guanine nucleotide-binding protein subunit beta-2-like 1	-0.22786
CA053135	Vacuolar protein-sorting-associated protein 25	-0.22885
CB493121	Claudin-4	-0.22886
CA056341	Sepiapterin reductase	-0.22901
CA042766	Lectin precursor	-0.22947
CA059948	Rho GDP-dissociation inhibitor 1	-0.22958
CB505546	Calmodulin	-0.23058
CB512559	UNKNOWN	-0.23062
CA769405	40S ribosomal protein S24	-0.23082
CA037872	60S ribosomal protein L28	-0.23102
CB507378	Purpurin precursor	-0.23104
CB494559	Glycerol-3-phosphate dehydrogenase [NAD+], cytoplasmic	-0.23118
CB496527	45217 pfam05316, VAR1, Mitochondrial ribosomal protein (VAR1). This family consists of the yeast mitochondrial ribosomal proteins VAR1. Mitochondria possess their own ribosomes responsible for the synthesis of a small number of proteins encoded by the ...	-0.23141
CB501201	High affinity immunoglobulin epsilon receptor subunit gamma precursor	-0.23148
CA042354	Glyceraldehyde-3-phosphate dehydrogenase	-0.23173
CA051826	89397 pfam01290, Thymosin, Thymosin beta-4 family..	-0.23183
BU965682	UNKNOWN	-0.23207
CB507072	UNKNOWN	-0.23251
CB511172	Tubulin beta-4 chain	-0.2326
CA040733	Salmo salar zonadhesin-like gene, complete cds and 3 UTR	-0.23288
CA048757	60S ribosomal protein L4-A	-0.23289
CA047706	Uncharacterized protein C6orf115	-0.23369
CB496534	40S ribosomal protein S14	-0.23388
CB510032	Inhibitor of Bruton tyrosine kinase	-0.23423
CB504246	Fucolectin-6 precursor	-0.23448
CN442490	10 kDa heat shock protein, mitochondrial	-0.23456
CB510616	Nuclease-sensitive element-binding protein 1	-0.23528
CA047720	Tubulin alpha-4A chain	-0.23551
CB498691	Sulfotransferase family cytosolic 2B member 1	-0.23579
CB492894	40S ribosomal protein S14	-0.23619
CA062034	RNA-binding protein 39	-0.23626
CB498286	LOC443620 protein [Xenopus laevis]	-0.23663
CB497394	Beta-2-microglobulin precursor	-0.23681
CB494437	UNKNOWN	-0.23711
CB493404	UNKNOWN	-0.23728
CB500884	UNKNOWN	-0.2373
CB512191	Translationally-controlled tumor protein	-0.23732
CA060972	EGF-like module-containing mucin-like hormone receptor-like 3 precursor	-0.23734
DY717485	UNKNOWN	-0.23741
CA042665	Oncorhynchus mykiss mRNA for CD80-like protein (cd80 gene)	-0.23747
EG837372	PREDICTED: similar to Ferritin light chain 1 (Ferritin L subunit 1) [Canis familiaris]	-0.23751
DY711549	UNKNOWN	-0.23795
CA367876	45217 pfam05316, VAR1, Mitochondrial ribosomal protein (VAR1). This family consists of the yeast mitochondrial ribosomal proteins VAR1. Mitochondria possess their own ribosomes responsible for the synthesis of a small number of proteins encoded by the ...	-0.23799
CB493278	Zinc finger HIT domain-containing protein 3	-0.23806
CB493532	UNKNOWN	-0.23852
CA061635	Collagen alpha-1(I) chain precursor	-0.23889
CB512537	OMY295231 Oncorhynchus mykiss iNOS/NOS2 gene for inducible nitric oxide synthase, exons 1-27	-0.23895
CA350749	Uncharacterized protein C14orf109 homolog	-0.23918
CA044005	F-box-like/WD repeat-containing protein TBL1XR1	-0.23935
CA036968	UNKNOWN	-0.23937
CA047052	Coiled-coil domain-containing protein 28A	-0.23955
CB498685	N-acetyltransferase 5	-0.24024
CA051053	40S ribosomal protein S30	-0.24046
CK991230	60S ribosomal protein L31	-0.24081
CA060280	UNKNOWN	-0.24097
CB494473	Keratin, type I cytoskeletal 13	-0.24104
CA038144	Cytochrome c oxidase subunit 1	-0.2411
CA053924	Beta-2-microglobulin precursor	-0.24123
CA038085	Dolichyl-diphosphooligosaccharide--protein glycosyltransferase subunit DAD1	-0.24139
CA041282	UNKNOWN	-0.24204
CA050681	Epinephelus coioides ribosomal protein L41 mRNA, complete cds	-0.24308
CB509805	B-cell receptor-associated protein 29	-0.24343
CK991090	Glycerol-3-phosphate dehydrogenase 1-like protein	-0.24358
CA059924	ATP synthase subunit alpha, mitochondrial precursor	-0.24423
CB494407	Apoptosis regulatory protein Siva	-0.24424
CA038287	Lithognathus mormyrus clone lmos8p03h04 mRNA sequence	-0.2443
CB505965	Apolipoprotein A-IV precursor	-0.24432
CA041130	Oncorhynchus mykiss clone B32 VHSV-induced protein mRNA, complete cds	-0.24482
CA045492	Ictacalcin	-0.24489
CK990582	UNKNOWN	-0.24501
CX152112	45217 pfam05316, VAR1, Mitochondrial ribosomal protein (VAR1). This family consists of the yeast mitochondrial ribosomal proteins VAR1. Mitochondria possess their own ribosomes responsible for the synthesis of a small number of proteins encoded by the ...	-0.24525
CA042437	45217 pfam05316, VAR1, Mitochondrial ribosomal protein (VAR1). This family consists of the yeast mitochondrial ribosomal proteins VAR1. Mitochondria possess their own ribosomes responsible for the synthesis of a small number of proteins encoded by the ...	-0.24536
EG863246	Iron-sulfur cluster assembly enzyme ISCU, mitochondrial precursor	-0.24547
CB505502	Collagen alpha-1(I) chain precursor	-0.24551
CA047715	UNKNOWN	-0.24564
CB505339	UNKNOWN	-0.24603
CB511240	OMY548843 Oncorhynchus mykiss partial mRNA for interleukin-16 (il-16 gene)	-0.24627
CA051534	UNKNOWN	-0.24642
CA042755	UNKNOWN	-0.24657
CK990773	40S ribosomal protein S4	-0.24696
DY693047	Serine palmitoyltransferase 2	-0.24729
CA060230	UNKNOWN	-0.24754
CA043182	Ras-related C3 botulinum toxin substrate 1 precursor	-0.24758
CB497007	Leucine-rich alpha-2-glycoprotein precursor	-0.24763
CB492967	60S acidic ribosomal protein P2	-0.24791
CA056348	UNKNOWN	-0.24797
CA044546	Small ubiquitin-related modifier 1 precursor	-0.24801
CA047585	UNKNOWN	-0.24819
CA062118	Protein O-mannosyl-transferase 2	-0.24834
CA767842	Heat shock protein HSP 90-beta	-0.2489
DY737076	Galectin-related protein	-0.24909
CA057305	Heterogeneous nuclear ribonucleoprotein A1	-0.24955
CB510732	Ubiquitin carboxyl-terminal hydrolase isozyme L5	-0.24973
CB503422	UNKNOWN	-0.25016
CB496642	Microsomal glutathione S-transferase 3	-0.25075
CA038233	CG6357	-0.25079
CB495080	Splicing factor 3B subunit 2	-0.25079
CB510481	60S ribosomal protein L4	-0.25091
CN442517	Cytochrome c oxidase subunit 2	-0.25112
CB497099	Ribosomal protein L22-like 1	-0.25136
CA063576	Replication protein A 32 kDa subunit	-0.25187
CB505818	AF100932 Oncorhynchus mykiss carbonyl reductase/20beta-hydroxysteroid dehydrogenase B gene, complete cds	-0.25196
CA052641	UNKNOWN	-0.25209
CB510174	UNKNOWN	-0.25291
CA062716	Heterogeneous nuclear ribonucleoprotein Q	-0.25304
CB496377	NADH dehydrogenase [ubiquinone] flavoprotein 2, mitochondrial precursor	-0.25313
CB509531	Clusterin precursor	-0.25324
CA042065	UNKNOWN	-0.25328
BU965870	Cytochrome b-c1 complex subunit Rieske, mitochondrial precursor	-0.25373
CB493106	Collagen alpha-1(I) chain precursor	-0.25386
CA050381	Pig DNA sequence from clone CH242-485A8 on chromosome 7, complete sequence	-0.25393
CB507130	Oncorhynchus mykiss genes, MHC class I b region, complete cds	-0.25398
CA042626	Alpha-methylacyl-CoA racemase	-0.25456
CA037413	Transmembrane protein C1orf78 homolog	-0.25485
CX141080	UNKNOWN	-0.25573
CA046270	UNKNOWN	-0.25594
DW573708	UNKNOWN	-0.25619
CB498648	Splicing factor, arginine/serine-rich 9	-0.2563
CK990374	UNKNOWN	-0.25637
CA063984	Diphthine synthase	-0.25647
CK990311	PREDICTED: similar to Cg10671 like [Danio rerio]	-0.25743
CA043354	Trypsin-3 precursor	-0.2575
CA058861	Collagen alpha-1(I) chain precursor	-0.25757
CA057584	Complement factor D precursor	-0.25761
CA767960	60S ribosomal protein L11	-0.25776
CB497274	Eukaryotic translation initiation factor 1A, X-chromosomal	-0.25791
CB497582	Pre-mRNA-processing-splicing factor 8	-0.25814
CB516952	14-3-3 protein epsilon	-0.25823
CA052925	60S ribosomal protein L3	-0.25851
CA041509	UNKNOWN	-0.25851
DY704522	UNKNOWN	-0.25922
DY720605	UNKNOWN	-0.25924
DW583521	UNKNOWN	-0.25942
CB507499	Nucleolar protein 66	-0.25976
CA038071	Zinc finger CCCH domain-containing protein 15	-0.2599
CA042241	Oncorhynchus mykiss clone B32 VHSV-induced protein mRNA, complete cds	-0.25991
DY710690	Histone-lysine N-methyltransferase SETD8	-0.26052
CK991314	Beta-2-microglobulin precursor	-0.26063
CB509944	Probable cysteine desulfurase, mitochondrial precursor	-0.26074
CA038814	transposase [Danio rerio]	-0.26087
CA042081	Dynactin subunit 3	-0.26099
CB511208	Actin, alpha sarcomeric/cardiac	-0.26118
CB507251	UNKNOWN	-0.26128
CB498391	Beta-2-microglobulin precursor	-0.26159
CB496931	Fatty acid-binding protein, heart	-0.26239
CB506143	Keratinocytes-associated protein 2	-0.26249
CB498199	UNKNOWN	-0.263
CA059662	Large proline-rich protein BAT3	-0.26308
CA052204	Interferon-related developmental regulator 1	-0.26315
CB499697	Matrix metalloproteinase-9 precursor	-0.26338
EG846543	UNKNOWN	-0.2646
CA041455	3-mercaptopyruvate sulfurtransferase	-0.26475
CA048735	45217 pfam05316, VAR1, Mitochondrial ribosomal protein (VAR1). This family consists of the yeast mitochondrial ribosomal proteins VAR1. Mitochondria possess their own ribosomes responsible for the synthesis of a small number of proteins encoded by the ...	-0.26503
CA048127	UNKNOWN	-0.2653
CB501408	DNA mismatch repair protein Mlh3	-0.26531
CB498514	60S ribosomal protein L3	-0.26549
CA043079	UNKNOWN	-0.2657
CA059691	Legumain precursor	-0.26596
CK990657	PREDICTED: Danio rerio wu:fb80c08 (wu:fb80c08), mRNA	-0.26606
DY706684	Histone-lysine N-methyltransferase, H3 lysine-9 specific 5	-0.26654
CA044902	45362 pfam05462, Dicty_CAR, Slime mold cyclic AMP receptor. This family consists of cyclic AMP receptor (CAR) proteins from slime molds. CAR proteins are responsible for controlling development in Dictyostelium discoideum..	-0.26691
CB512179	Polyribonucleotide nucleotidyltransferase 1, mitochondrial precursor	-0.26728
CA046483	UNKNOWN	-0.26728
CA045974	LOC495205 protein [Xenopus laevis]	-0.26742
EG863678	UNKNOWN	-0.26768
CB491051	60S ribosomal protein L10a-2	-0.26791
CB496512	Chymotrypsin A precursor	-0.26823
CA037915	Fumarylacetoacetase	-0.26875
FC072745	UNKNOWN	-0.26876
EG780477	69208 pfam05672, MAP7, MAP7 (E-MAP-115) family. The organisation of microtubules varies with the cell type and is presumably controlled by tissue-specific microtubule-associated proteins (MAPs). The 115-kDa epithelial MAP (E-MAP-115/MAP7) has been iden...	-0.2688
CK991250	UNKNOWN	-0.26892
CA042344	UNKNOWN	-0.26899
CX036895	UNKNOWN	-0.26947
CB492645	Eukaryotic translation initiation factor 3 subunit E	-0.26952
CA037220	UNKNOWN	-0.26994
CB498520	Nebulin	-0.27
CA041534	Protein YIF1B	-0.27033
CA037966	Cyclin-Y-like protein 1	-0.27125
CB493213	ATP synthase lipid-binding protein, mitochondrial precursor	-0.27142
CB493702	Protein N-terminal asparagine amidohydrolase	-0.27167
CA051994	UNKNOWN	-0.2719
CA044285	34653 COG5048, COG5048, FOG: Zn-finger [General function prediction only].	-0.27208
CB488336	Collagen alpha-1(I) chain precursor	-0.27235
CB507262	UNKNOWN	-0.2724
CK990373	60S ribosomal protein L6	-0.27257
CB508658	Zona pellucida sperm-binding protein 3 precursor	-0.2727
CX145873	Absent in melanoma 1 protein	-0.27321
CB491942	60S ribosomal protein L9	-0.27333
CX140177	UNKNOWN	-0.27447
CX717629	Wu:fj80h11 protein [Danio rerio]	-0.27453
CB497964	Ancient ubiquitous protein 1 precursor	-0.27476
CA052210	UNKNOWN	-0.27482
CB509616	Transcriptional adapter 3-like	-0.27494
CA039629	UNKNOWN	-0.2752
CK990808	Keratin, type I cytoskeletal 19	-0.27526
CB505984	F-actin-capping protein subunit beta	-0.27578
CA047516	Glycoprotein hormones alpha chain 1 precursor	-0.27599
CA059122	UNKNOWN	-0.276
CB509557	Heat shock cognate 70 kDa protein	-0.27611
CA064059	89397 pfam01290, Thymosin, Thymosin beta-4 family..	-0.27615
CB492772	UNKNOWN	-0.27624
CB497400	Periostin precursor	-0.27633
CB505646	CUG-BP- and ETR-3-like factor 2	-0.27644
CB506551	UNKNOWN	-0.27647
CA059846	Phospholipase D3	-0.27655
CA063531	UNKNOWN	-0.27674
EG861018	Glucose-6-phosphate 1-dehydrogenase	-0.27681
CK990291	UNKNOWN	-0.27684
CB510939	MLN64 N-terminal domain homolog	-0.27688
CA044072	Zinc-binding protein A33	-0.27722
CB503392	Cytochrome c oxidase subunit 1	-0.27756
CB508542	Aryl hydrocarbon receptor nuclear translocator-like protein 1	-0.27816
DW570502	UNKNOWN	-0.27817
CA042314	conserved eukaryotic protein	-0.27849
CA063409	UNKNOWN	-0.27913
CB505810	Deleted in malignant brain tumors 1 protein precursor	-0.27921
CB492474	Sequestosome-1	-0.27939
CA769983	H-2 class II histocompatibility antigen gamma chain	-0.2798
CB502806	Heat shock protein HSP 90-beta	-0.28008
CB505442	Calpain small subunit 1	-0.28186
CB514232	UNKNOWN	-0.2825
CK991257	DNA-directed RNA polymerases I, II, and III subunit RPABC2	-0.2826
CA045388	UNKNOWN	-0.28271
CB493086	60 kDa heat shock protein, mitochondrial precursor	-0.28306
CA056436	UNKNOWN	-0.28329
CB510409	WNT1-inducible-signaling pathway protein 1 precursor	-0.28354
CA044707	Differentially expressed in FDCP 6	-0.28373
CA044872	Cytochrome P450 2J1	-0.28377
CB501418	UNKNOWN	-0.28457
CB497925	AF074094 Salvelinus namaycush clone A1 5 external transcribed spacer and intergenic spacer region, partial sequence	-0.28512
CK990869	ATP synthase subunit beta, mitochondrial precursor	-0.28527
CA051857	UNKNOWN	-0.28527
CA045823	Glycoprotein hormones alpha chain 1 precursor	-0.28554
CA769949	60S ribosomal protein L3	-0.28578
CB498203	Pleiotrophic factor-alpha-2 precursor	-0.286
CB505808	CCR4-NOT transcription complex subunit 8	-0.28618
DW556601	UNKNOWN	-0.28659
CB503656	Polyadenylate-binding protein 1	-0.28693
CB509929	Oncorhynchus mykiss SLC26A1-like protein mRNA, complete cds	-0.28703
CB510744	Protein YIPF4	-0.28703
CA037205	UNKNOWN	-0.28706
CB497914	Kelch repeat and BTB domain-containing protein 10	-0.28736
CA053613	secretogranin II [Ctenopharyngodon idella]	-0.28741
CA043350	UNKNOWN	-0.28799
CA047660	NADH dehydrogenase [ubiquinone] 1 beta subcomplex subunit 7	-0.28835
CK991357	T-complex protein 1 subunit epsilon	-0.28856
CB498557	Ribosome maturation protein SBDS	-0.28859
CB497381	Nucleoside diphosphate kinase B	-0.28866
CB505360	45362 pfam05462, Dicty_CAR, Slime mold cyclic AMP receptor. This family consists of cyclic AMP receptor (CAR) proteins from slime molds. CAR proteins are responsible for controlling development in Dictyostelium discoideum..	-0.28869
CB510980	Barrier-to-autointegration factor	-0.28875
CB493026	Thioredoxin	-0.28948
CB492879	Betaine--homocysteine S-methyltransferase 1	-0.28955
CA046473	Oncorhynchus mykiss SYPG1 (SYPG1), PHF1 (PHF1), and RGL2 (RGL2) genes, complete cds; DNaseII pseudogene, complete sequence; LGN-like, PBX2 (PBX2), NOTCH-like, TAP1 (TAP1), and BRD2 (BRD2) genes, complete cds; and MHCII-alpha and Raftlin-like pseudogene...	-0.2897
FC072837	Guanine nucleotide-binding protein G(I)/G(S)/G(O) subunit gamma-T2 precursor	-0.29058
CB507011	Twinfilin-1	-0.29141
CB499451	CD9 antigen	-0.2917
CB492420	Myosin light chain 3, skeletal muscle isoform	-0.29232
CB507649	RNA-binding protein 4	-0.29294
CX150012	Tryptase-2 precursor	-0.29294
CB497006	UNKNOWN	-0.29295
CK991077	DNA-directed RNA polymerases I, II, and III subunit RPABC2	-0.2932
CX151571	UNKNOWN	-0.29326
CB494192	Phosphoglycerate kinase	-0.29353
CA058748	45217 pfam05316, VAR1, Mitochondrial ribosomal protein (VAR1). This family consists of the yeast mitochondrial ribosomal proteins VAR1. Mitochondria possess their own ribosomes responsible for the synthesis of a small number of proteins encoded by the ...	-0.29362
CB501749	Signal transducer and activator of transcription 3	-0.29368
CA047437	UNKNOWN	-0.29457
CA044343	UNKNOWN	-0.29467
CB492965	Hematological and neurological expressed 1-like protein	-0.29491
CB493971	UNKNOWN	-0.29532
CA057302	Lysosomal alpha-mannosidase precursor	-0.29614
CK990889	Guanine nucleotide-binding protein G(I)/G(S)/G(O) subunit gamma-5 precursor	-0.29631
CB494537	Transcription factor BTF3	-0.29638
CK990757	UNKNOWN	-0.29641
CA044684	Protein NipSnap homolog 2	-0.29661
CB512029	Bardet-Biedl syndrome 1 protein	-0.29673
CB497823	26S protease regulatory subunit 8	-0.29697
CA038612	Serotransferrin-2 precursor	-0.29744
CB496372	FK506-binding protein 1A	-0.29764
DY708413	Protein FAM44B	-0.2981
CK991285	40S ribosomal protein S4	-0.29823
CB502822	UNKNOWN	-0.29824
CB497322	COP9 signalosome complex subunit 8	-0.29827
CA043855	Asparagine synthetase [glutamine-hydrolyzing]	-0.2985
CA037206	Ferritin, middle subunit	-0.29876
CB508083	Cyclin-dependent kinase inhibitor 1C	-0.29883
CB497747	Protein Tob1	-0.29886
CA045738	Homeobox protein SIX3	-0.29918
CB497813	Ophanin precursor	-0.29929
CB502015	Guanine nucleotide-binding protein G(t) subunit alpha	-0.29948
CB493164	ATP synthase lipid-binding protein, mitochondrial precursor	-0.29958
CB497552	Salmo salar Na,K-ATPase alpha subunit isoform 1b/ii (ATP1A1B/ii) gene, partial cds	-0.29967
EG755655	UNKNOWN	-0.29976
CB508441	Kinesin-like protein KIF23	-0.30079
CA767748	ATP synthase subunit O, mitochondrial precursor	-0.30086
CA041392	Oncorhynchus mykiss genes, MHC class I a region, complete and partial cds	-0.30152
CB500554	AF276620_1 surface protein PspC [Streptococcus pneumoniae]	-0.30162
CA059328	60S ribosomal protein L7	-0.30169
CB498032	Guanine nucleotide-binding protein G(i) subunit alpha-2	-0.30181
CB493058	Succinyl-CoA ligase [GDP-forming] subunit alpha, mitochondrial precursor	-0.30224
CB492414	T-complex protein 1 subunit delta	-0.30253
CA044411	60S ribosomal protein L9	-0.3027
CA043007	UNKNOWN	-0.30287
CA044293	40S ribosomal protein S13	-0.30305
CB497380	46513 pfam06624, RAMP4, Ribosome associated membrane protein RAMP4. This family consists of several ribosome associated membrane protein RAMP4 (or SERP1) sequences. Stabilisation of membrane proteins in response to stress involves the concerted action ...	-0.30328
CB498128	UNKNOWN	-0.30366
CA046826	40S ribosomal protein S14	-0.30375
CB505643	Salmo salar zonadhesin-like gene, complete cds and 3 UTR	-0.30401
CA043554	Cathepsin D precursor	-0.30411
CB493172	43297 pfam03371, PRP38, PRP38 family. Members of this family are related to the pre mRNA splicing factor PRP38 from yeast. Therefore all the members of this family could be involved in splicing. This conserved region could be involved in RNA binding. T...	-0.30453
CA042087	Apoptosis-inducing factor 1, mitochondrial precursor	-0.30501
CA049474	Succinyl-CoA:3-ketoacid-coenzyme A transferase 1, mitochondrial precursor	-0.30537
CA768097	UNKNOWN	-0.30601
CB506406	UNKNOWN	-0.30621
CB498529	Nebulin	-0.30638
CK991041	Cytochrome c oxidase subunit 3	-0.30691
CA040160	UNKNOWN	-0.30692
CA061764	Histone H2AV	-0.30706
CA037218	UNKNOWN	-0.30727
EG755361	ADP-ribosylation factor-like protein 1	-0.3073
CB492484	Caspase-6 precursor	-0.3076
CA045137	Tripartite motif-containing protein 39	-0.30786
CB496892	Plasma alpha-L-fucosidase precursor	-0.30813
CA044968	UNKNOWN	-0.30828
CB498109	SWI/SNF-related matrix-associated actin-dependent regulator of chromatin subfamily E member 1-related	-0.30845
DW533793	UNKNOWN	-0.30847
CB493159	Collagen alpha-2(I) chain precursor	-0.30941
CB492573	Nuclear autoantigenic sperm protein	-0.30944
CB509853	UNKNOWN	-0.30973
CB498039	Putative all-trans-retinol 13,14-reductase precursor	-0.3098
DW533755	UNKNOWN	-0.31002
CB497286	60S ribosomal protein L37	-0.31008
CB504017	FK506-binding protein 1A	-0.31023
CA063030	NADH dehydrogenase [ubiquinone] 1 alpha subcomplex subunit 6	-0.3106
CX719644	Ataxin-3	-0.31063
CB497541	Actin, alpha cardiac	-0.3109
CA050429	UNKNOWN	-0.31112
CB505369	Myosin regulatory light chain 2, smooth muscle isoform	-0.31155
CA047771	Protein S100-A1	-0.31156
DY692653	45362 pfam05462, Dicty_CAR, Slime mold cyclic AMP receptor. This family consists of cyclic AMP receptor (CAR) proteins from slime molds. CAR proteins are responsible for controlling development in Dictyostelium discoideum..	-0.31157
CB505812	40S ribosomal protein S19	-0.31207
CB507670	Collagen alpha-2(I) chain precursor	-0.31208
CB508297	E3 ubiquitin-protein ligase UHRF1	-0.31221
CA049935	GTP-binding protein 10	-0.31228
CB508555	45217 pfam05316, VAR1, Mitochondrial ribosomal protein (VAR1). This family consists of the yeast mitochondrial ribosomal proteins VAR1. Mitochondria possess their own ribosomes responsible for the synthesis of a small number of proteins encoded by the ...	-0.31243
CA058445	ADP/ATP translocase 2	-0.31305
CA039482	Endothelial differentiation-related factor 1 homolog	-0.31321
CB508245	45217 pfam05316, VAR1, Mitochondrial ribosomal protein (VAR1). This family consists of the yeast mitochondrial ribosomal proteins VAR1. Mitochondria possess their own ribosomes responsible for the synthesis of a small number of proteins encoded by the ...	-0.3135
CA060152	Elongation factor Tu, mitochondrial precursor	-0.31351
CB493346	Peptidyl-prolyl cis-trans isomerase A	-0.3136
CA044371	Lipase member H precursor	-0.31365
CB506008	Protein kinase C alpha type	-0.31474
CB497353	Putative aminopeptidase W07G4.4	-0.31497
CA060279	U6 snRNA-associated Sm-like protein LSm4	-0.31543
CA038015	UNKNOWN	-0.31611
CB498268	THO complex subunit 4	-0.31617
CB497426	60S ribosomal protein L38	-0.31674
CB493055	SET and MYND domain-containing protein 1	-0.31676
CA038642	Ubiquitin-conjugating enzyme E2 D2	-0.31679
CB493921	UNKNOWN	-0.31679
CB493982	SPARC precursor	-0.31683
CA041300	Uncharacterized protein C16orf24 homolog	-0.31685
CB504446	Myosin light chain kinase, smooth muscle	-0.31688
CA046558	Tetraspanin-3	-0.3172
CB497768	Oncorhynchus mykiss histone H1-0 (H1f0) mRNA, partial cds	-0.3174
CB510354	RNA-binding protein 5	-0.31741
CB497611	40S ribosomal protein S5	-0.31758
CA042590	UNKNOWN	-0.31763
CA045193	Gap junction Cx32.2 protein	-0.31766
CX135967	UNKNOWN	-0.31787
CA044962	UNKNOWN	-0.31795
CA043747	Very long-chain acyl-CoA synthetase	-0.31796
CB492581	34653 COG5048, COG5048, FOG: Zn-finger [General function prediction only].	-0.31802
CB496540	40S ribosomal protein S3-B	-0.31824
CA768633	60S ribosomal protein L38	-0.31831
CB494727	Cold-inducible RNA-binding protein	-0.31834
CB491414	Autophagy-related protein 12	-0.31854
CK990389	UNKNOWN	-0.31882
CA044234	UNKNOWN	-0.31882
CB492559	UNKNOWN	-0.31927
CB493207	Protein YIF1A	-0.31941
CA042588	CD63 antigen	-0.31948
CB497015	UNKNOWN	-0.31958
CB508633	Presenilin-2	-0.31965
CB497786	NADH dehydrogenase [ubiquinone] iron-sulfur protein 3, mitochondrial precursor	-0.31985
CK990697	40S ribosomal protein SA	-0.32002
CA044526	Stress-70 protein, mitochondrial precursor	-0.3201
CB492859	Schistosoma japonicum SJCHGC09076 protein mRNA, complete cds	-0.32019
CX137116	Vesicle-associated membrane protein-associated protein A	-0.32152
CB496821	UNKNOWN	-0.32206
CA041195	Oncorhynchus kisutch transgene insertion site	-0.32218
DY692270	UNKNOWN	-0.32314
CA037618	Cytochrome c oxidase subunit 7C, mitochondrial precursor	-0.32338
CA043320	UNKNOWN	-0.32341
CB493939	Gamma-aminobutyric acid receptor-associated protein	-0.32342
CA042949	Signal recognition particle 9 kDa protein	-0.32352
CA036807	Retinol dehydrogenase 11	-0.32355
CA038638	Gamma-crystallin M3	-0.32371
CB496555	Intelectin-1a precursor	-0.32383
CB497343	Nuclear factor 7, ovary	-0.32414
CB493942	UNKNOWN	-0.32415
CA040761	Exocyst complex component 7	-0.32454
DW533851	Bile acid-CoA:amino acid N-acyltransferase	-0.32537
CB497476	Cytochrome c oxidase subunit 7C, mitochondrial precursor	-0.3259
CB497022	14-3-3 protein beta/alpha-1	-0.32595
CB494180	Actin, cytoplasmic 1	-0.3264
CA060235	Glucose-6-phosphate isomerase	-0.32641
CB506292	UNKNOWN	-0.3265
CB493288	Protein disulfide-isomerase A6 precursor	-0.32697
CB492998	UNKNOWN	-0.3273
CB507722	88719 pfam00131, Metallothio, Metallothionein..	-0.32761
CB494047	UNKNOWN	-0.32771
CB502155	UDP-glucuronosyltransferase 1-1 precursor	-0.32788
CA060499	60S ribosomal protein L10a	-0.32796
CA767726	Creatine kinase, ubiquitous mitochondrial precursor	-0.32842
CK990257	AF091593 Danio rerio synaptosome-associated protein 25.1 (Snap) mRNA, partial cds	-0.32866
CA043073	Shugoshin-like 1	-0.3288
CB493965	THO complex subunit 3	-0.32883
CA064377	Complement C4-A precursor	-0.32944
CB497635	40S ribosomal protein S4, X isoform	-0.3295
CA045453	40S ribosomal protein S4	-0.32988
CB492813	Glyceraldehyde-3-phosphate dehydrogenase	-0.33056
CB491349	Uncharacterized protein C14orf108	-0.33082
CA044876	perforin [Fundulus heteroclitus]	-0.33212
CA770681	Dipeptidyl-peptidase 1 precursor	-0.33241
CA044682	UNKNOWN	-0.33296
CB505988	Phenylalanyl-tRNA synthetase alpha chain	-0.333
CB509327	Bromodomain-containing protein 4	-0.33325
CA043882	UNKNOWN	-0.33331
CB498029	Proteasome subunit alpha type-1	-0.33337
CB493506	SRp25 nuclear protein (ARL6IP4 protein).	-0.33351
CB501058	Probable isovaleryl-CoA dehydrogenase	-0.33402
CB501401	Beta-2-microglobulin precursor	-0.33414
CX141721	UNKNOWN	-0.33513
CB502489	UNKNOWN	-0.33534
CX718189	UNKNOWN	-0.33542
CB499950	UNKNOWN	-0.33572
CA046166	Baculoviral IAP repeat-containing protein 6	-0.33582
CB494429	Betaine aldehyde dehydrogenase	-0.33604
CA047432	UNKNOWN	-0.33627
CB496371	UNKNOWN	-0.3363
CA042106	39S ribosomal protein L46, mitochondrial precursor	-0.33643
CB498433	Isocitrate dehydrogenase [NADP], mitochondrial precursor	-0.33666
CA045007	60S ribosomal protein L10a	-0.33682
CA041417	UNKNOWN	-0.33722
CA048856	UNKNOWN	-0.33803
CA057364	Regulator of G-protein signaling 1	-0.33807
CA046053	40S ribosomal protein S25	-0.33813
CA044954	UNKNOWN	-0.33813
CK990760	68388 pfam04813, HNF-1A_C, Hepatocyte nuclear factor 1 (HNF-1), alpha isoform C terminus. This family consists of an alternative C terminus of homeobox-containing transcription factor HNF-1, found in the HNF-1A isoform. Different isoforms of HNF-1 are ...	-0.33863
CA041804	Hemoglobin subunit beta-1	-0.33911
CA038019	UNKNOWN	-0.33955
CB496899	Histone H1.0-B	-0.33974
CA042646	Proteasome subunit alpha type-6	-0.34021
CB505982	AP-1 complex subunit mu-2	-0.34061
CB497256	60S ribosomal protein L19	-0.34063
CB492983	Peptidyl-prolyl cis-trans isomerase A	-0.34105
CB509481	Interferon regulatory factor 2-binding protein 2-A	-0.34173
CB498050	Keratin, type I cytoskeletal 13	-0.34206
CA062701	Serine/threonine-protein phosphatase PP1-beta catalytic subunit	-0.34224
CA042968	Coatomer subunit epsilon	-0.34244
CB494514	60S ribosomal protein L13a	-0.34279
CB510496	40S ribosomal protein S10	-0.34281
CB502110	Calpain-2 catalytic subunit	-0.34336
CA043158	Alpha-aspartyl dipeptidase	-0.34387
CB498263	Calpain small subunit 1	-0.34436
CB497090	Transformer-2 protein homolog	-0.34436
CK990721	60S ribosomal protein L4	-0.34456
CA052546	Complement factor D precursor	-0.34456
CB494661	Fatty acid desaturase 2	-0.34472
CA385958	UNKNOWN	-0.34511
CB498077	40S ribosomal protein S14	-0.34517
CA040502	Polyadenylate-binding protein 1	-0.34526
CA052295	UNKNOWN	-0.34537
CA043810	RalA-binding protein 1	-0.3459
CA042664	Phosphatidylinositol-binding clathrin assembly protein	-0.34601
CA040401	Stonustoxin subunit beta	-0.3465
CA064538	Protein NEL precursor	-0.34652
CA045500	60S ribosomal protein L9	-0.3467
CB514315	Snurportin-1	-0.34672
DY692759	CG7949	-0.34695
CA768254	Ubiquitin-like protein FUBI	-0.3471
CA050635	Danio rerio SRY-box containing gene 11b (sox11b), mRNA	-0.34741
CB500428	Protein lunapark-B	-0.34763
CA041401	PREDICTED: Gallus gallus hypothetical LOC416256 (LOC416256), mRNA	-0.34797
CA047726	ADP/ATP translocase 2	-0.34838
CA057499	L-lactate dehydrogenase B chain	-0.34849
CA042764	UNKNOWN	-0.34874
CA043324	Beta-2-microglobulin precursor	-0.34908
CB498618	SRp25 nuclear protein (ARL6IP4 protein).	-0.34921
CA049306	UNKNOWN	-0.3494
CA037416	NADH dehydrogenase [ubiquinone] iron-sulfur protein 4, mitochondrial precursor	-0.34946
CB496904	ATP synthase subunit b, mitochondrial precursor	-0.34962
FC072874	UNKNOWN	-0.3497
CB500499	UNKNOWN	-0.34978
CB514085	Guanine nucleotide-binding protein G(I)/G(S)/G(O) subunit gamma-5 precursor	-0.34993
CK991148	UNKNOWN	-0.34996
CA060978	Splicing factor, arginine/serine-rich 9	-0.35029
CA044987	Hydroxysteroid dehydrogenase-like protein 1	-0.35071
CB502787	Lysosomal protective protein precursor	-0.35084
CA043817	UNKNOWN	-0.35135
CA040798	Intermediate filament protein ON3	-0.35163
CA046376	AF281355_1 differentially regulated trout protein 1 [Oncorhynchus mykiss]	-0.35265
CA036469	Metalloproteinase inhibitor 2 precursor	-0.35277
CK991010	UNKNOWN	-0.35296
DW531957	UDP-glucuronosyltransferase 2A1 precursor	-0.35315
CA051622	Heat shock 70 kDa protein 4L	-0.35352
CB502972	Apolipoprotein B-100 precursor	-0.35357
CB498261	Cyclin-G1	-0.35364
CB506607	liver-expressed antimicrobial peptide 2A [Oncorhynchus mykiss]	-0.35382
CB497002	UNKNOWN	-0.35477
CB496672	72 kDa type IV collagenase precursor	-0.35482
CB488504	CMP-N-acetylneuraminate-beta-1,4-galactoside alpha-2,3-sialyltransferase	-0.35527
CK990951	GDP-L-fucose synthetase	-0.35529
CA044565	UNKNOWN	-0.35547
CA060701	Hemoglobin subunit alpha	-0.3559
CA044861	UNKNOWN	-0.35602
CB494346	Beta-enolase	-0.35614
CA056297	Programmed cell death protein 2-like	-0.35682
CB508630	Oncorhynchus mykiss myeloid-associated differentiation marker-like mRNA, complete sequence	-0.35699
CK990983	Basigin precursor	-0.35762
CB498480	Thioredoxin domain-containing protein 17	-0.35763
CB492296	ATP synthase-coupling factor 6, mitochondrial precursor	-0.35819
CA048825	BOLA class I histocompatibility antigen, alpha chain BL3-6 precursor	-0.35889
CA060709	Exportin-2	-0.35937
DY736158	UNKNOWN	-0.35971
CA057676	E3 ubiquitin-protein ligase Mdm2	-0.36033
EG889476	40S ribosomal protein S13	-0.36083
[truncated: 603 more rows]
