# Supplementary material for: Transcriptional response of Atlantic salmon families to Piscirickettsia salmonis infection highlights the relevance of the iron-deprivation defence system
Source: BMC Genomics. 2015 Jul 4;16(1):495. doi: 10.1186/s12864-015-1716-9 (PMC4490697; doi:10.1186/s12864-015-1716-9)
Supplement: Additional file 3: — Complete list of genes validated by qPCR in the six families. Table displays the 1LS or HS family, 2GenBank accession numbers, 3Description of the best match according to BlastX or BlastN against nr GenBank database. 4 Fold change expression ratios between infected and non-infected fish as measured by qPCR. 5Fold change expression ratios between infected and non-infected fish obtained from microarray analysis. [file 12864_2015_1716_MOESM3_ESM.xlsx]

## Sheet: Hoja1
1Family	2GeneBank ID	3Gene Identity	4RT-QPCR	5Microarray
LS1	CB511680	Lysozyme C II precursor	3.12	1.651
LS2	CB511680	Lysozyme C II precursor	3.92	1.47606
LS3	CB511680	Lysozyme C II precursor	3.13	1.71683
HS1	CB511680	Lysozyme C II precursor	3.87	2.3907
HS2	CB511680	Lysozyme C II precursor	3.91	2.05346
HS3	CB511680	Lysozyme C II precursor	3.56	1.3842
LS1	EG812701	Histone deacetylase complex subunit SAP30L	2.12	1.014
LS2	EG812701	Histone deacetylase complex subunit SAP30L	2.65	0.73323
LS3	EG812701	Histone deacetylase complex subunit SAP30L	1.78	0.7928
HS1	EG812701	Histone deacetylase complex subunit SAP30L	2.48	1.43038
HS2	EG812701	Histone deacetylase complex subunit SAP30L	2.67	1.51624
HS3	EG812701	Histone deacetylase complex subunit SAP30L	1.81	0.75302
LS1	CA063704	CD97 antigen precursor	1.81	0.07549
LS2	CA063704	CD97 antigen precursor	2.34	0.06556
LS3	CA063704	CD97 antigen precursor	2.2	0.08542
HS1	CA063704	CD97 antigen precursor	2.51	0.29023
HS2	CA063704	CD97 antigen precursor	2.82	0.0723
HS3	CA063704	CD97 antigen precursor	1.92	0.18164
LS1	CA044104	Selenoprotein Pa precursor	-2.21	-1.149
LS2	CA044104	Selenoprotein Pa precursor	-2.31	-1.01122
LS3	CA044104	Selenoprotein Pa precursor	-1.72	-0.34101
HS1	CA044104	Selenoprotein Pa precursor	-3.42	-2.43046
HS2	CA044104	Selenoprotein Pa precursor	-3.19	-1.68191
HS3	CA044104	Selenoprotein Pa precursor	-2.11	-2.79495
LS1	CB500031	Hemoglobin subunit beta-1	-3.1	-1.95229
LS2	CB500031	Hemoglobin subunit beta-1	-1.23	-0.22436
LS3	CB500031	Hemoglobin subunit beta-1	-4.12	-3.68023
HS1	CB500031	Hemoglobin subunit beta-1	-3.1	-2.5814
HS2	CB500031	Hemoglobin subunit beta-1	-3.21	-2.21945
HS3	CB500031	Hemoglobin subunit beta-1	-3.24	-0.27089
LS1	CB508872	metallothionein A	-1.91	-0.909305
LS2	CB508872	metallothionein A	-1.23	-0.21129
LS3	CB508872	metallothionein A	-2.32	-1.60732
HS1	CB508872	metallothionein A	-2.61	-1.95752
HS2	CB508872	metallothionein A	-3.21	-1.30416
HS3	CB508872	metallothionein A	-1.61	-0.47326
LS1	DW577433	somatostatin receptor 1a (sstr1a)	-2.21	-0.460465
LS2	DW577433	somatostatin receptor 1a (sstr1a)	-2.09	-0.28811
LS3	DW577433	somatostatin receptor 1a (sstr1a)	-2.33	-0.63282
HS1	DW577433	somatostatin receptor 1a (sstr1a)	3.01	1.38362
HS2	DW577433	somatostatin receptor 1a (sstr1a)	2.16	0.51862
HS3	DW577433	somatostatin receptor 1a (sstr1a)	2.86	0.73308
LS1	EG905464	TNFAIP3-interacting protein 2 (tnip2)	-2.61	-0.67515
LS2	EG905464	TNFAIP3-interacting protein 2 (tnip2)	-1.92	-0.51895
LS3	EG905464	TNFAIP3-interacting protein 2 (tnip2)	-3.53	-0.83135
HS1	EG905464	TNFAIP3-interacting protein 2 (tnip2)	2.66	0.584975
HS2	EG905464	TNFAIP3-interacting protein 2 (tnip2)	2.22	0.30923
HS3	EG905464	TNFAIP3-interacting protein 2 (tnip2)	3.49	0.86072
LS1	EG782650	vacuole membrane protein 1-like	-2.29	-0.496725
LS2	EG782650	vacuole membrane protein 1-like	-2.19	-0.35921
LS3	EG782650	vacuole membrane protein 1-like	-2.38	-0.63424
HS1	EG782650	vacuole membrane protein 1-like	3.51	1.77083
HS2	EG782650	vacuole membrane protein 1-like	2.36	0.36594
HS3	EG782650	vacuole membrane protein 1-like	3.26	1.06838
LS1	CB509481	Interferon regulatory factor 2-binding protein 2-A	2.36	0.232255
LS2	CB509481	Interferon regulatory factor 2-binding protein 2-A	3.24	0.20571
LS3	CB509481	Interferon regulatory factor 2-binding protein 2-A	2.34	0.2588
HS1	CB509481	Interferon regulatory factor 2-binding protein 2-A	-3.53	-0.468705
HS2	CB509481	Interferon regulatory factor 2-binding protein 2-A	-2.98	-0.24741
HS3	CB509481	Interferon regulatory factor 2-binding protein 2-A	-1.82	-0.69
LS1	CA060728	Interferon-induced GTP-binding protein Mx	1.76	0.632
LS2	CA060728	Interferon-induced GTP-binding protein Mx	2.36	1.519
LS3	CA060728	Interferon-induced GTP-binding protein Mx	2.09	0.10622
HS1	CA060728	Interferon-induced GTP-binding protein Mx	-1.72	-0.56547
HS2	CA060728	Interferon-induced GTP-binding protein Mx	-2.18	-0.27639
HS3	CA060728	Interferon-induced GTP-binding protein Mx	-2.82	-0.82226
LS1	CA041370	Transcription factor MafB	2.2	0.219415
LS2	CA041370	Transcription factor MafB	3.21	0.11982
LS3	CA041370	Transcription factor MafB	2.34	0.31901
HS1	CA041370	Transcription factor MafB	-3.37	-0.37337
HS2	CA041370	Transcription factor MafB	-1.71	-0.53009
HS3	CA041370	Transcription factor MafB	-2.62	-0.64235
LS1	CB508626	Ferritin, lower subunit	0.831877	0.466
LS2	CB508626	Ferritin, lower subunit	0.933573	0.13554
LS3	CB508626	Ferritin, lower subunit	0.773996	0.23434
HS1	CB508626	Ferritin, lower subunit	-0.184425	-0.66231
HS2	CB508626	Ferritin, lower subunit	-0.168123	-0.36358
HS3	CB508626	Ferritin, lower subunit	-0.0439433	-0.03752
LS1	CA040008	Serotransferrin-1 precursor	0.584963	0.272785
LS2	CA040008	Serotransferrin-1 precursor	1.32193	0.31036
LS3	CA040008	Serotransferrin-1 precursor	0.830075	0.23521
HS1	CA040008	Serotransferrin-1 precursor	-0.289507	-0.27743
HS2	CA040008	Serotransferrin-1 precursor	-1	-0.18745
HS3	CA040008	Serotransferrin-1 precursor	-0.963474	-0.18932
LS1	CA050663	Rho GTPase-activating protein 15 (rhg15)	0.214125	0.608295
LS2	CA050663	Rho GTPase-activating protein 15 (rhg15)	0.613532	0.46817
LS3	CA050663	Rho GTPase-activating protein 15 (rhg15)	0.722466	0.74842
HS1	CA050663	Rho GTPase-activating protein 15 (rhg15)	0.739848	0.89264
HS2	CA050663	Rho GTPase-activating protein 15 (rhg15)	0.536053	0.8768
HS3	CA050663	Rho GTPase-activating protein 15 (rhg15)	0.389567	0.39003
LS1	DW577527	TNFAIP3-interacting protein 1	1.0635	0.52258
LS2	DW577527	TNFAIP3-interacting protein 2	1.09085	0.41207
LS3	DW577527	TNFAIP3-interacting protein 3	1.54102	0.63309
HS1	DW577527	TNFAIP3-interacting protein 4	0.9855	0.55854
HS2	DW577527	TNFAIP3-interacting protein 5	1.05658	0.21311
HS3	DW577527	TNFAIP3-interacting protein 6	1.0635	0.07397
LS1	CB492983	Peptidyl-prolyl cis-trans isomerase A	2.1	0.792
LS2	CB492983	Peptidyl-prolyl cis-trans isomerase A	1.67	0.11469
LS3	CB492983	Peptidyl-prolyl cis-trans isomerase A	1.44	0.43851
HS1	CB492983	Peptidyl-prolyl cis-trans isomerase A	-1.481	-0.48834
HS2	CB492983	Peptidyl-prolyl cis-trans isomerase A	-1.465	-0.48313
HS3	CB492983	Peptidyl-prolyl cis-trans isomerase A	-1.67	-0.49355
LS1	CB494064	60S ribosomal protein L35	-2.61	-0.185725
LS2	CB494064	60S ribosomal protein L35	-1.92	-0.30201
LS3	CB494064	60S ribosomal protein L35	-3.53	-0.06944
HS1	CB494064	60S ribosomal protein L35	-0.184425	-0.98002
HS2	CB494064	60S ribosomal protein L35	-0.168123	-0.73678
HS3	CB494064	60S ribosomal protein L35	-0.439433	-0.40963
LS1	CB498067	ATP synthase subunit beta, mitochondrial precursor	2.34	0.077
LS2	CB498067	ATP synthase subunit beta, mitochondrial precursor	2.2	0.06755
LS3	CB498067	ATP synthase subunit beta, mitochondrial precursor	2.51	0.25458
HS1	CB498067	ATP synthase subunit beta, mitochondrial precursor	-2.29	-0.750175
HS2	CB498067	ATP synthase subunit beta, mitochondrial precursor	-2.19	-0.627
HS3	CB498067	ATP synthase subunit beta, mitochondrial precursor	-2.38	-0.87335
LS1	CA043324	Beta-2-microglobulin precursor	1.7635	0.584
LS2	CA043324	Beta-2-microglobulin precursor	1.08534	0.16792
LS3	CA043324	Beta-2-microglobulin precursor	1.54102	0.22674
HS1	CA043324	Beta-2-microglobulin precursor	-1.72	-0.5464
HS2	CA043324	Beta-2-microglobulin precursor	-2.01	-0.44348
HS3	CA043324	Beta-2-microglobulin precursor	-2.82	-0.3543
LS1	CA037886	Complement C4 precursor	1.99	0.3087
LS2	CA037886	Complement C4 precursor	2.02	0.0694
LS3	CA037886	Complement C4 precursor	2.18	0.548
HS1	CA037886	Complement C4 precursor	-1.2325	-0.32503
HS2	CA037886	Complement C4 precursor	-2.03277	-0.32766
HS3	CA037886	Complement C4 precursor	-2.13224	-0.3224
LS1	CB509792	Apolipoprotein D precursor	1.93357	0.84
LS2	CB509792	Apolipoprotein D precursor	2.774	1.63039
LS3	CB509792	Apolipoprotein D precursor	1.83188	0.39156
HS1	CB509792	Apolipoprotein D precursor	-2.62	-0.15975
HS2	CB509792	Apolipoprotein D precursor	-3.37	-0.13484
HS3	CB509792	Apolipoprotein D precursor	-1.71	-0.52118
LS1	CA043745	Lipopolysaccharide-induced tumor necrosis factor-alpha factor homolog	-1.353	-0.55153
LS2	CA043745	Lipopolysaccharide-induced tumor necrosis factor-alpha factor homolog	-2.73681	-0.73681
LS3	CA043745	Lipopolysaccharide-induced tumor necrosis factor-alpha factor homolog	-1.36625	-0.36625
HS1	CA043745	Lipopolysaccharide-induced tumor necrosis factor-alpha factor homolog	-2.85842	-1.85842
HS2	CA043745	Lipopolysaccharide-induced tumor necrosis factor-alpha factor homolog	-2.7962	-1.27962
HS3	CA043745	Lipopolysaccharide-induced tumor necrosis factor-alpha factor homolog	-2.64372	-2.43722
LS1	CB505763	GDP-L-fucose synthetase	-0.753	-0.055
LS2	CB505763	GDP-L-fucose synthetase	-1.7002	-0.36771
LS3	CB505763	GDP-L-fucose synthetase	-1.63662	-0.14054
HS1	CB505763	GDP-L-fucose synthetase	-2.85842	-2.12524
HS2	CB505763	GDP-L-fucose synthetase	-2.0962	-0.54578
HS3	CB505763	GDP-L-fucose synthetase	-2.16437	-0.79184
LS1	CA043777	Equilibrative nucleoside transporter 3	-1.072	-0.22
LS2	CA043777	Equilibrative nucleoside transporter 3	-1.61	-0.75985
LS3	CA043777	Equilibrative nucleoside transporter 3	-0.82	-0.43228
HS1	CA043777	Equilibrative nucleoside transporter 3	-2.75842	-1.54587
HS2	CA043777	Equilibrative nucleoside transporter 3	-1.9085	-1.00677
HS3	CA043777	Equilibrative nucleoside transporter 3	-2.984	-2.08498
LS1	CA053722	UNKNOWN	-2.85842	-2.03111
LS2	CA053722	UNKNOWN	-1.17962	-0.39276
LS3	CA053722	UNKNOWN	-2.96437	-3.66946
HS1	CA053722	UNKNOWN	-1.7962	-1.52505
HS2	CA053722	UNKNOWN	-2.16437	-2.07059
HS3	CA053722	UNKNOWN	-0.6753	-0.27737
LS1	CA767627	Probable saccharopine dehydrogenase	1.302	0.66185
LS2	CA767627	Probable saccharopine dehydrogenase	2.602	1.24358
LS3	CA767627	Probable saccharopine dehydrogenase	0.713	0.08012
HS1	CA767627	Probable saccharopine dehydrogenase	-1.072	-0.33659
HS2	CA767627	Probable saccharopine dehydrogenase	-0.82	-0.18153
HS3	CA767627	Probable saccharopine dehydrogenase	-1.61	-0.49165
LS1	CA042549	UNKNOWN	-2.51644	-1.47242
LS2	CA042549	UNKNOWN	-1.071	-0.12477
LS3	CA042549	UNKNOWN	-3.37	-2.82008
HS1	CA042549	UNKNOWN	-2.63644	-1.59748
HS2	CA042549	UNKNOWN	-2.62	-1.78821
HS3	CA042549	UNKNOWN	-1.71	-0.55546
LS1	EG928348	Uncharacterized calcium-binding protein KIAA0494	2.43722	0.875355
LS2	EG928348	Uncharacterized calcium-binding protein KIAA0494	2.316	0.91042
LS3	EG928348	Uncharacterized calcium-binding protein KIAA0494	2.5622	0.84029
HS1	EG928348	Uncharacterized calcium-binding protein KIAA0494	1.96364	0.65079
HS2	EG928348	Uncharacterized calcium-binding protein KIAA0494	2.663	0.9816
HS3	EG928348	Uncharacterized calcium-binding protein KIAA0494	2.371	0.31998
LS1	CK990857	UNKNOWN	-1.71	-1.0479
LS2	CK990857	UNKNOWN	-0.953	-0.13546
LS3	CK990857	UNKNOWN	-2.3681	-1.96034
HS1	CK990857	UNKNOWN	-1.565	-1.39014
HS2	CK990857	UNKNOWN	-1.715	-1.29193
HS3	CK990857	UNKNOWN	-1.274	-0.32121
LS1	CB492886	N-terminal acetyltransferase complex ARD1 subunit homolog A	-2.3681	-1.21054
LS2	CB492886	N-terminal acetyltransferase complex ARD1 subunit homolog A	-0.73681	-0.0909
LS3	CB492886	N-terminal acetyltransferase complex ARD1 subunit homolog A	-3.0111	-2.33019
HS1	CB492886	N-terminal acetyltransferase complex ARD1 subunit homolog A	-2.21	-1.73904
HS2	CB492886	N-terminal acetyltransferase complex ARD1 subunit homolog A	-2.1381	-1.31076
HS3	CB492886	N-terminal acetyltransferase complex ARD1 subunit homolog A	-1.3681	-0.22234
LS1	CB510892	Guanidinoacetate N-methyltransferase	-0.82	-0.549295
LS2	CB510892	Guanidinoacetate N-methyltransferase	-1.072	-0.33353
LS3	CB510892	Guanidinoacetate N-methyltransferase	-1.61	-0.76506
HS1	CB510892	Guanidinoacetate N-methyltransferase	-1.839	-0.67648
HS2	CB510892	Guanidinoacetate N-methyltransferase	-1.211	-0.91316
HS3	CB510892	Guanidinoacetate N-methyltransferase	-1.2981	-1.11465
LS1	CX246544	UNKNOWN	1.092	0.664
LS2	CX246544	UNKNOWN	1.238	0.74961
LS3	CX246544	UNKNOWN	1.493	0.88643
HS1	CX246544	UNKNOWN	1.448	1.29413
HS2	CX246544	UNKNOWN	1.534	0.7977
HS3	CX246544	UNKNOWN	1.012	0.30127
