# Supplementary material for: Transcriptional response of Atlantic salmon families to Piscirickettsia salmonis infection highlights the relevance of the iron-deprivation defence system
Source: BMC Genomics. 2015 Jul 4;16(1):495. doi: 10.1186/s12864-015-1716-9 (PMC4490697; doi:10.1186/s12864-015-1716-9)
Supplement: Additional file 4: — Complete list of common probes differentially expressed in both LS and HS families following P. salmonis infection. Table displays the 1GenBank accession numbers, 2tentative annotation of each up- and down-regulated probe (p < 0.05) between infected and non-infected fish. 3Fold change (log2) expression ratios in LS families and 4fold change (log2) expression ratios in HS families obtained from microarray analysis. [file 12864_2015_1716_MOESM4_ESM.xlsx]

## Sheet: Up-regulated probes
1GenBank ID	2Tentative Annotation	3Fold change (log2) in LS	4Fold change (log2) in HS
CB496563	14-3-3 protein beta/alpha-2	0.14061	0.2155
CA046215	60S ribosomal protein L35a	0.22014	0.2674
CA770217	Actin, cytoplasmic 1	0.15961	0.34476
CA054693	Alcohol dehydrogenase class-3	0.1571	0.24618
CA044420	Aminopeptidase N	0.40802	0.29266
DW577024	Anaphase-promoting complex subunit 13	0.19787	0.30389
CB500248	ATP synthase subunit e, mitochondrial	0.26559	0.37823
CA768741	ATP synthase subunit epsilon, mitochondrial	0.27279	0.30123
CK991346	CAD protein	0.30282	0.18823
CB508464	Canopy 4 (cnpy4)	0.32892	0.31124
CB500559	Casein kinase II subunit alpha	0.22671	0.25079
CA063704	CD97 antigen precursor	0.11378	0.17148
CK990853	CDKN2AIP N-terminal-like protein	0.28292	0.27737
CB507177	Cell division protein kinase 10	0.23696	0.35643
CA042337	Charged multivesicular body protein 3	0.15631	0.17383
EG787764	Claudin-4	0.2622	0.39547
CB508037	Coiled-coil domain-containing protein 72	0.2325	0.36223
CB492396	Cytosolic 5-nucleotidase III	0.19884	0.27669
CB504496	Differentially regulated trout protein 1	0.27502	0.31374
CA058810	Eukaryotic translation initiation factor 1A	0.23142	0.24317
CA060458	Eukaryotic translation initiation factor 5A-1	0.29668	0.44906
CB490914	Fumarylacetoacetase	0.25212	0.30861
CB498572	Gamma-glutamyl hydrolase precursor	0.24512	0.24564
CB493482	Glucagon-1 precursor	0.251	0.27609
EG812701	Histone deacetylase complex subunit SAP30L	0.57938	0.80887
CB511680	Lysozyme C II precursor	1.46763	1.64225
CA054167	Lysozyme C II precursor	0.31539	0.31086
CA050178	MHC class I (UBA)	0.17058	0.49723
EG805281	MHC class I antigen, allele: Onmy-LDA*0101, and other genes, complete cds	0.27242	0.20605
CB493358	Microsomal glutathione S-transferase 2	0.28786	0.37261
EG824838	Microsomal glutathione S-transferase 3	0.18432	0.29691
CB497724	Mitochondrial import receptor subunit TOM7 homolog	0.22535	0.28017
EG783905	Myosin light chain 3	0.60461	0.38141
BU965651	Myosin light chain 4	0.32644	0.33674
CA045510	NADH dehydrogenase [ubiquinone] 1 alpha subcomplex subunit 1	0.25173	0.25164
CK991263	NADH dehydrogenase [ubiquinone] 1 beta subcomplex subunit 8, mitochondrial precursor	0.16932	0.21852
CA045554	Neurogenic differentiation factor 1	0.31021	0.33209
CA036668	Oocyte zinc finger protein XlCGF49.1	0.26282	0.32088
CA059448	Palmitoyltransferase ZDHHC4	0.17159	0.15728
CA045475	Pro-opiomelanocortin	0.3125	0.40676
CA047150	Pro-opiomelanocortin A2s	0.33438	0.29182
CK991093	Protein C7orf23	0.20518	0.24888
CA061990	Protein-L-isoaspartate O-methyltransferase domain-containing protein 2	0.16978	0.37783
CB508887	Ral guanine nucleotide dissociation stimulator like protein mRNA	0.24776	0.30561
DW564371	Ras GTPase-activating protein nGAP (ngap)	0.17366	0.19281
CA038058	Serum albumin 2 precursor	0.27228	0.43292
CB493607	Small nuclear ribonucleoprotein-associated protein B	0.31312	0.21901
CB492183	Succinyl-CoA ligase beta-chain	0.28874	0.24339
CB508611	Thymosin beta-4	0.26416	0.29288
CB492123	Trafficking protein particle complex subunit 5	0.27627	0.19641
CB501420	tRNA methyltransferase 2 homolog A	0.30878	0.29405
EG804880	Tropomyosin alpha-3 chain	0.23131	0.29355
EG876178	UNKNOWN	1.04561	1.77727
CA039661	UNKNOWN	0.27548	0.40024
CA037577	UNKNOWN	0.25578	0.2923
CA062037	UNKNOWN	0.37999	0.49362
CB497111	UNKNOWN	0.178	0.38465
CB508849	UNKNOWN	0.22339	0.31326
CA036418	UNKNOWN	0.22441	0.18873
CA036827	UNKNOWN	0.35614	0.36124
EG784115	UNKNOWN	0.29673	0.35573
CB514296	UNKNOWN	0.16997	0.35022
CB510089	UNKNOWN	0.16271	0.31678
CB507915	UNKNOWN	0.25291	0.31402
CA044339	UNKNOWN	0.26962	0.27073
CB510178	UNKNOWN	0.19932	0.26197
EG870208	UNKNOWN	0.17925	0.22263
CB508432	UNKNOWN	0.19971	0.20134
CK990682	UNKNOWN	0.22018	0.17604
EG906449	UNKNOWN	0.11894	0.16595
CB486725	Vacuolar ATP synthase subunit S1	0.20201	0.32643
CB488244	Zinc finger protein 271	0.27374	0.43463

## Sheet: Down-regulated Probes
1GenBank ID	2Tentative Annotation	3Fold change (log2) in LS	4Fold change (log2) in HS
CB501079	17 beta hydroxysteroid dehydrogenase 4	-0.21595	-0.36438
CB496418	40S ribosomal protein S11	-0.32048	-0.61006
CA045690	40S ribosomal protein S12	-0.458	-0.44162
CB510129	40S ribosomal protein S12	-0.43043	-0.40534
CB498046	40S ribosomal protein S13	-0.47299	-0.38762
CB503487	40S ribosomal protein S13	-0.45274	-0.41717
EG889476	40S ribosomal protein S13	-0.41902	-0.36083
CB491393	40S ribosomal protein S13	-0.37796	-0.36828
CB493119	40S ribosomal protein S13	-0.37584	-0.40014
CA768785	40S ribosomal protein S14	-0.36365	-0.44326
CB498077	40S ribosomal protein S14	-0.34428	-0.34517
CB496534	40S ribosomal protein S14	-0.33652	-0.23388
CB516951	40S ribosomal protein S14	-0.33062	-0.47756
CB494646	40S ribosomal protein S15	-0.42373	-0.58611
CB492169	40S ribosomal protein S15	-0.41377	-0.6896
CB495065	40S ribosomal protein S15	-0.38326	-0.59879
CB510968	40S ribosomal protein S16	-0.39285	-0.58835
CB492970	40S ribosomal protein S16	-0.36513	-0.47085
CA041970	40S ribosomal protein S16	-0.33024	-0.49297
CA046276	40S ribosomal protein S16	-0.3229	-0.48648
CB497637	40S ribosomal protein S19	-0.61031	-0.40927
CB492737	40S ribosomal protein S19	-0.36202	-0.44042
CB505812	40S ribosomal protein S19	-0.25567	-0.31207
CA052634	40S ribosomal protein S2	-0.32989	-0.64672
CB497418	40S ribosomal protein S20	-0.50557	-0.60439
CA037914	40S ribosomal protein S20	-0.41643	-0.61131
CA769130	40S ribosomal protein S20	-0.40927	-0.55632
CA046035	40S ribosomal protein S20	-0.39657	-0.56922
CA037458	40S ribosomal protein S21	-0.35284	-0.47518
CB508535	40S ribosomal protein S23	-0.50634	-0.5139
CA042659	40S ribosomal protein S23	-0.47937	-0.386
CA047291	40S ribosomal protein S23	-0.36758	-0.4958
CB493316	40S ribosomal protein S25	-0.49416	-0.40254
CA050917	40S ribosomal protein S25	-0.48181	-0.428
CB497829	40S ribosomal protein S25	-0.43515	-0.40596
CB498400	40S ribosomal protein S26	-0.42022	-0.52083
CA045933	40S ribosomal protein S27	-0.7034	-0.70676
CA056435	40S ribosomal protein S27	-0.33407	-0.48016
CB492978	40S ribosomal protein S27	-0.23216	-0.47616
BU965653	40S ribosomal protein S29	-0.41877	-0.79104
CA047339	40S ribosomal protein S29	-0.32682	-0.45209
CA064147	40S ribosomal protein S3	-0.36775	-0.48662
CB495027	40S ribosomal protein S3	-0.3223	-0.57008
CB498597	40S ribosomal protein S3	-0.31544	-0.48358
CA051053	40S ribosomal protein S30	-0.22353	-0.24046
CB493407	40S ribosomal protein S3a	-0.43689	-0.5575
CB497613	40S ribosomal protein S3a	-0.34739	-0.50745
CB496578	40S ribosomal protein S3a	-0.27413	-0.59054
CB497635	40S ribosomal protein S4, X isoform	-0.32063	-0.3295
CB497260	40S ribosomal protein S4, X isoform	-0.27918	-0.4977
CA051651	40S ribosomal protein S5	-0.56173	-0.40323
CB511310	40S ribosomal protein S5	-0.43073	-0.43814
CB500729	40S ribosomal protein S5	-0.33494	-0.51756
CB496987	40S ribosomal protein S6	-0.34389	-0.43495
CB504457	40S ribosomal protein S7	-0.25783	-0.43604
CB497998	40S ribosomal protein S8	-0.46416	-0.41258
CA057154	40S ribosomal protein S8	-0.29487	-0.52102
CB494376	60S acidic ribosomal protein P0	-0.39965	-0.59565
CB494302	60S acidic ribosomal protein P0	-0.29767	-0.55271
CB497091	60S acidic ribosomal protein P1	-0.44699	-0.37358
CB496672	60S acidic ribosomal protein P1	-0.3348	-0.35482
CB498269	60S acidic ribosomal protein P1	-0.3311	-0.43009
CA042767	60S acidic ribosomal protein P2	-0.44776	-0.41027
CB492967	60S acidic ribosomal protein P2	-0.21127	-0.24791
CB517932	60S ribosomal protein L10	-0.39935	-0.57965
CB510942	60S ribosomal protein L10	-0.39676	-0.52687
CA051758	60S ribosomal protein L10	-0.38914	-0.60487
CA045007	60S ribosomal protein L10a	-0.34246	-0.33682
CA060499	60S ribosomal protein L10a	-0.30628	-0.32796
CB491051	60S ribosomal protein L10a-2	-0.25607	-0.26791
CB494510	60S ribosomal protein L11	-0.42205	-0.51974
CB516200	60S ribosomal protein L11	-0.3936	-0.39268
CB511063	60S ribosomal protein L11	-0.32947	-0.36331
CA044425	60S ribosomal protein L12	-0.34128	-0.39564
CB494514	60S ribosomal protein L13a	-0.31578	-0.34279
CB493021	60S ribosomal protein L14	-0.44189	-0.4567
CB494791	60S ribosomal protein L17	-0.40969	-0.46911
CB496329	60S ribosomal protein L18	-0.41326	-0.59293
CA038910	60S ribosomal protein L18a	-0.34898	-0.5815
CA039207	60S ribosomal protein L18a	-0.31207	-0.61099
CA052729	60S ribosomal protein L19	-0.49184	-0.42035
CA062778	60S ribosomal protein L19	-0.33725	-0.4313
CB497256	60S ribosomal protein L19	-0.22031	-0.34063
CB493801	60S ribosomal protein L21	-0.40573	-0.36204
CA046247	60S ribosomal protein L21	-0.30596	-0.51794
CA044959	60S ribosomal protein L22	-0.23613	-0.40342
CB494654	60S ribosomal protein L23	-0.48882	-0.55555
CB492650	60S ribosomal protein L23	-0.34866	-0.43506
CA061476	60S ribosomal protein L23	-0.31288	-0.4498
CB493305	60S ribosomal protein L24	-0.41342	-0.51358
CA059667	60S ribosomal protein L26	-0.42497	-0.46079
CB494261	60S ribosomal protein L26	-0.41166	-0.38821
CA042605	60S ribosomal protein L26	-0.32288	-0.44176
CA037570	60S ribosomal protein L27	-0.59008	-0.8395
FC072798	60S ribosomal protein L27	-0.41764	-0.50174
BU965787	60S ribosomal protein L29	-0.37007	-0.39879
CA047152	60S ribosomal protein L3	-0.38017	-0.40925
CA038049	60S ribosomal protein L31	-0.47156	-0.60872
CA042014	60S ribosomal protein L31	-0.45291	-0.65304
CB493650	60S ribosomal protein L31	-0.28527	-0.40939
CB494481	60S ribosomal protein L32	-0.29522	-0.37527
CB494064	60S ribosomal protein L35	-0.42527	-0.51402
CA038038	60S ribosomal protein L35	-0.32365	-0.42527
CB494678	60S ribosomal protein L35a	-0.37092	-0.49028
CB501170	60S ribosomal protein L36	-0.62866	-0.51691
CB511228	60S ribosomal protein L36	-0.42467	-0.41777
CA037622	60S ribosomal protein L36	-0.38975	-0.5379
CB501730	60S ribosomal protein L36	-0.36105	-0.51611
CA037738	60S ribosomal protein L36	-0.29249	-0.4859
CB499948	60S ribosomal protein L36a	-0.50867	-0.61066
CA036509	60S ribosomal protein L36a	-0.36639	-0.44393
CA046895	60S ribosomal protein L37	-0.29138	-0.37386
CB500082	60S ribosomal protein L37a	-0.46001	-0.41443
CA768633	60S ribosomal protein L38	-0.58518	-0.31831
CB497426	60S ribosomal protein L38	-0.4582	-0.31674
CA046171	60S ribosomal protein L39	-0.48083	-0.68924
CA038333	60S ribosomal protein L39	-0.42056	-0.43889
CB511620	60S ribosomal protein L4-A	-0.32523	-0.57507
CA047613	60S ribosomal protein L4-A	-0.30608	-0.4433
CB495320	60S ribosomal protein L4-A	-0.29674	-0.45067
CA041592	60S ribosomal protein L4-A	-0.23109	-0.44349
CB497459	60S ribosomal protein L5	-0.31026	-0.39838
CK991069	60S ribosomal protein L6	-0.40584	-0.59903
CA060895	60S ribosomal protein L6	-0.35237	-0.58407
CB510318	60S ribosomal protein L7a	-0.35895	-0.61362
CA051016	60S ribosomal protein L8	-0.40639	-0.84404
CB492444	60S ribosomal protein L8	-0.32976	-0.69891
CB495575	60S ribosomal protein L8	-0.29207	-0.40102
CB511670	60S ribosomal protein L8	-0.26821	-0.39301
CB491942	60S ribosomal protein L9	-0.38786	-0.27333
CB496532	60S ribosomal protein L9	-0.34109	-0.39225
CA045500	60S ribosomal protein L9	-0.27215	-0.3467
CB492853	60S ribosomal protein L9	-0.25825	-0.48825
CA044411	60S ribosomal protein L9	-0.23715	-0.3027
DY733281	Adenosylhomocysteinase 3	-0.60236	-0.83592
CA042906	ADP/ATP translocase 2	-0.45406	-0.74642
CA058445	ADP/ATP translocase 2	-0.18657	-0.31305
CB496359	Anaphase-promoting complex subunit CDC26	-0.50679	-0.82399
CB493612	ATPase subunit 6, cytochrome oxidase subunit 3	-0.46051	-0.90888
CA043818	Band 4.1-like protein 3	-0.36544	-0.38527
CB510980	Barrier-to-autointegration factor	-0.63443	-0.28875
CB497307	Biotinidase	-0.96325	-1.06855
CA055233	Calreticulin	-0.39123	-0.4988
CA062076	Carboxylic ester hydrolase	-0.27633	-0.58272
CB496605	Cathepsin B	-0.53403	-0.66792
CA061635	Collagen alpha-1(I) chain	-0.56825	-0.23889
CB488336	Collagen alpha-1(I) chain	-0.4269	-0.27235
CA047568	Collagen alpha-1(I) chain	-0.21617	-0.22293
CB493159	Collagen alpha-2(I) chain	-0.29622	-0.30941
CB510488	Complement factor D	-0.5191	-0.47685
CA037240	Cytochrome b	-0.57718	-0.71706
CN442526	Cytochrome b	-0.31078	-0.41963
CB511315	Cytochrome c oxidase subunit 1	-0.686	-0.73715
CA045984	Cytochrome c oxidase subunit 1	-0.60317	-0.8864
CN442527	Cytochrome c oxidase subunit 1	-0.59906	-0.73131
CN442555	Cytochrome c oxidase subunit 1	-0.57748	-0.49976
CN442554	Cytochrome c oxidase subunit 1	-0.4206	-0.8278
CB494005	Cytochrome c oxidase subunit 1	-0.37563	-0.58358
CN442505	Cytochrome c oxidase subunit 1	-0.27846	-0.54688
CK991292	Cytochrome c oxidase subunit 1	-0.22475	-0.43358
CN442520	Cytochrome c oxidase subunit 2	-1.05122	-1.07034
CN442528	Cytochrome c oxidase subunit 2	-0.73768	-1.16272
CN442542	Cytochrome c oxidase subunit 2	-0.72911	-1.11546
CN442549	Cytochrome c oxidase subunit 2	-0.67742	-0.94852
CN442560	Cytochrome c oxidase subunit 2	-0.66892	-1.0828
CN442515	Cytochrome c oxidase subunit 2	-0.65512	-1.12737
CN442496	Cytochrome c oxidase subunit 2	-0.64389	-0.83365
CN442492	Cytochrome c oxidase subunit 2	-0.62577	-1.21506
CN442519	Cytochrome c oxidase subunit 2	-0.5876	-1.04965
CN442493	Cytochrome c oxidase subunit 2	-0.55961	-1.15737
CN442506	Cytochrome c oxidase subunit 2	-0.48748	-0.66669
CA768526	Cytochrome c oxidase subunit 2	-0.47811	-0.7458
CN442534	Cytochrome c oxidase subunit 2	-0.47542	-0.71212
CN442553	Cytochrome c oxidase subunit 2	-0.32119	-0.44852
CB498295	Cytochrome c oxidase subunit 2	-0.30191	-0.61632
CN442545	Cytochrome c oxidase subunit 3	-0.70432	-0.76632
CN442552	Cytochrome c oxidase subunit 3	-0.66333	-0.80249
CB501432	Cytochrome c oxidase subunit 3	-0.54295	-0.96872
CN442558	Cytochrome c oxidase subunit 3	-0.50273	-0.73424
CK991041	Cytochrome c oxidase subunit 3	-0.16789	-0.30691
CA055851	Cytochrome c oxidase subunit 4 isoform 2, mitochondrial	-0.69741	-0.71351
CB510326	Cytochrome c oxidase subunit 4 isoform 2, mitochondrial	-0.38138	-0.42451
CB512918	Disintegrin and metalloproteinase domain-containing protein 23	-0.31057	-0.46094
CB496981	DNA-directed RNA polymerases I, II, and III subunit RPABC2	-0.94828	-0.91566
CB507928	DNA-directed RNA polymerases I, II, and III subunit RPABC3	-0.50235	-0.39019
CB494309	Ependymin-1	-0.39867	-0.5147
CA053796	Eukaryotic translation initiation factor 4B	-0.5863	-0.74869
CX282117	FACT complex subunit SSRP1	-0.74256	-0.96671
CB509708	Ferritin, heavy subunit	-0.35253	-0.44347
CB510731	Ferritin, middle subunit	-0.3758	-0.634
CA061210	Ferritin, middle subunit	-0.2711	-0.42547
CB498370	Ferritin, middle subunit	-0.24872	-0.50265
CB505282	Ferritin, middle subunit	-0.19244	-0.43638
CB503780	Ferritin, middle subunit	-0.14183	-0.39442
CB505439	Glutathione peroxidase 4b	-0.48398	-0.87603
CA768062	Glyceraldehyde-3-phosphate dehydrogenase	-0.31755	-0.65365
CA047516	Glycoprotein hormones alpha chain 1	-0.19089	-0.27599
CA049935	GTP-binding protein 10	-0.31241	-0.31228
CB493280	Guanine nucleotide-binding protein subunit beta-2-like 1	-0.42856	-0.40139
CA055402	Guanine nucleotide-binding protein subunit beta-2-like 1	-0.32195	-0.64577
CA051622	Heat shock 70 kDa protein 4L	-0.23656	-0.35352
CB497009	Heat shock 70 kDa protein cognate 4	-0.32292	-0.80308
CA050795	Heat shock cognate 70 kDa protein	-0.45316	-0.48465
CA767816	Heat shock cognate 70 kDa protein	-0.41305	-0.6677
CB498852	Heat shock cognate 70 kDa protein	-0.40239	-0.82845
CK990665	Heat shock cognate 70 kDa protein	-0.29388	-0.48313
CX154233	Heat shock cognate 70 kDa protein	-0.24542	-0.4714
CK991158	Heat shock cognate 70 kDa protein	-0.21762	-0.40931
CB492263	Hemoglobin subunit alpha-4	-1.30035	-1.24927
CB497424	Hemoglobin subunit alpha-4	-1.06825	-1.08622
CB501208	Hemoglobin subunit alpha-4	-0.31616	-0.57849
BU965636	Hemoglobin subunit beta	-1.14009	-1.65676
CA049300	Hemoglobin subunit beta-1	-1.53974	-1.69091
CB500031	Hemoglobin subunit beta-1	-1.29328	-1.47438
CB498416	Hemoglobin subunit beta-1	-1.28775	-0.98309
CA049299	Hemoglobin subunit beta-1	-1.10092	-1.09516
CB498665	Hemoglobin subunit beta-4	-1.13988	-1.16449
CB498575	Hemoglobin subunit beta-4	-1.02224	-1.55609
CA039497	Hemopexin	-0.33706	-0.73605
CB496964	Histone H1	-0.73833	-0.90285
CB507344	Lecithin retinol acyltransferase	-0.23493	-0.52718
CA059691	Legumain	-0.3007	-0.26596
CA043745	Lipopolysaccharide-induced tumor necrosis factor-alpha factor	-0.99886	-1.29923
CB506607	Liver-expressed antimicrobial peptide 2A	-0.28394	-0.35382
CA057302	Lysosomal alpha-mannosidase	-0.17738	-0.29614
CB508872	Metallothionein A	-0.76722	-0.71161
CB505763	Metallothionein A	-0.34711	-0.62741
CB507722	Metallothionein B	-0.24535	-0.32761
CB502545	Mitochondrial import inner membrane translocase subunit Tim23	-0.39947	-0.59521
CA063030	NADH dehydrogenase [ubiquinone] 1 alpha subcomplex subunit 6	-0.70827	-0.3106
CN442551	NADH-ubiquinone oxidoreductase chain 1	-0.82566	-1.05802
CA046928	NADH-ubiquinone oxidoreductase chain 1	-0.79848	-1.08028
CN442556	NADH-ubiquinone oxidoreductase chain 2	-0.41569	-0.47627
BU965678	NADH-ubiquinone oxidoreductase chain 3	-0.92613	-1.207
CN442494	NADH-ubiquinone oxidoreductase chain 4	-0.31978	-0.52801
CB497014	Neighbor of COX4	-0.59935	-1.02921
CB493391	neural cell expressed, developmentally down-regulated 1	-0.4104	-0.3658
CB492886	N-terminal acetyltransferase complex ARD1 subunit homolog A	-0.80155	-0.61943
CB498971	Oncorhynchus mykiss clone B32 VHSV-induced	-0.89941	-0.47082
CA048447	Oncorhynchus mykiss clone B32 VHSV-induced	-0.75904	-0.45803
CA050082	Oncorhynchus mykiss clone B32 VHSV-induced	-0.95417	-0.52895
CA049872	Oncorhynchus mykiss clone B32 VHSV-induced	-0.79315	-0.53267
CA041130	Oncorhynchus mykiss clone B32 VHSV-induced	-0.52644	-0.24482
CA042241	Oncorhynchus mykiss clone B32 VHSV-induced	-0.30916	-0.25991
CA052837	Phosphoglycerate mutase 1	-0.42365	-0.49736
CB503656	Polyadenylate-binding protein 1	-0.43424	-0.28693
CB490484	Prostaglandin E synthase 3	-0.69632	-0.66865
CX352948	Protein HIRA	-0.49683	-0.45261
CA051954	Protein kinase C and casein kinase substrate in neurons protein 1	-0.27713	-0.40922
CA060874	Protein MCM10 homolog	-0.50781	-0.66868
CB493977	Protein S100-A1	-0.26779	-0.20183
CB492269	Purpurin	-0.61481	-0.70372
CA052125	Pyridoxal phosphate phosphatase	-0.34644	-0.52682
DW583521	Ran-binding protein 9	-0.34661	-0.25942
CA061263	Ras-related protein Rap-2b	-0.32287	-0.62913
CB501051	Receptor expression-enhancing protein 5	-0.55146	-0.78706
CA037733	RNase 2	-0.6596	-1.01656
CB505347	S-acyl fatty acid synthase thioesterase, medium chain	-0.45079	-0.85758
CA769454	Selenoprotein Pa	-1.2357	-1.71883
CA044104	Selenoprotein Pa	-1.22709	-1.94696
CA040124	Selenoprotein Pa	-1.09877	-1.75299
CB510644	Selenoprotein Pa	-0.86254	-1.33455
CA049981	Selenoprotein Pa	-0.59445	-1.16248
CB505935	Selenoprotein Pa	-0.43188	-0.95018
CK990914	Selenoprotein Pa	-0.21017	-0.54359
CB510462	Selenoprotein Pb	-0.46265	-0.8674
CB508407	Serine/threonine-protein kinase N2	-0.24982	-0.38733
CA051860	Sodium/potassium-transporting ATPase subunit beta-233	-0.83001	-0.76611
CB492428	SPARC	-0.24583	-0.47796
CA053610	Stathmin-3	-0.2952	-0.60297
CK990257	Synaptosomal-associated protein 25-A	-0.37815	-0.32866
EG808641	toll-like receptor 5	-0.51848	-0.36703
CA037026	Transcription factor 15	-0.49925	-0.68249
CA050635	Transcription factor SOX-11	-0.48361	-0.34741
CA063480	Transcriptional adapter 2-like	-0.82475	-0.58456
CB493841	Translationally-controlled tumor protein	-0.23424	-0.40419
CA047299	Transposase-like	-0.51024	-0.54551
CB497409	Transposase-like	-0.48393	-0.45091
CA038287	Transposase-like	-0.26318	-0.2443
CK990828	Transthyretin	-0.38757	-0.54989
CA038353	Tumor protein D52	-1.16856	-1.276
CA037505	U2 small nuclear ribonucleoprotein B	-0.27376	-0.52783
CA767659	Ubiquitin	-0.5407	-0.53272
CB493600	Ubiquitin	-0.39902	-0.43434
CB501163	Ubiquitin	-0.37615	-0.6683
CB492318	Ubiquitin	-0.37123	-0.46137
CB500037	Ubiquitin	-0.36425	-0.58142
CA055128	Ubiquitin	-0.32209	-0.49553
CA768254	Ubiquitin	-0.28551	-0.3471
CB510468	Ubiquitin	-0.28421	-0.60143
CB510505	Ubiquitin-like protein FUBI	-0.48661	-0.38453
CB505595	UDP-N-acetylhexosamine pyrophosphorylase	-0.8353	-0.95607
CA043777	UNKNOWN	-1.01799	-1.43608
DY721670	UNKNOWN	-0.63046	-0.50787
CK991231	UNKNOWN	-0.59377	-0.81447
CB505910	UNKNOWN	-0.57371	-1.05853
CB501235	UNKNOWN	-0.54101	-0.8662
CB494312	UNKNOWN	-0.48236	-0.45491
DY736158	UNKNOWN	-0.46942	-0.35971
CA056436	UNKNOWN	-0.45008	-0.28329
CA037849	UNKNOWN	-0.42855	-0.73514
CK990916	UNKNOWN	-0.41209	-0.71334
CA047976	UNKNOWN	-0.3601	-0.76259
EG780477	UNKNOWN	-0.32266	-0.2688
CA041323	UNKNOWN	-0.30169	-0.38221
CB502593	UNKNOWN	-0.27205	-0.36109
CB496780	UNKNOWN	-0.2384	-0.56956
CA053847	UNKNOWN	-1.18233	-1.22329
CA053846	UNKNOWN	-1.00877	-1.13566
CB517163	UNKNOWN	-0.67322	-0.8479
CA057324	UNKNOWN	-0.66304	-0.93912
CB505320	UNKNOWN	-0.55928	-0.90352
CA045433	UNKNOWN	-0.47184	-0.36838
CA038250	UNKNOWN	-0.45128	-0.51887
CB511932	UNKNOWN	-0.44821	-0.47661
CB491349	UNKNOWN	-0.41045	-0.33082
CB492360	UNKNOWN	-0.40962	-0.79873
CB494534	UNKNOWN	-0.40638	-0.62251
CA046301	UNKNOWN	-0.39655	-0.61152
EG782495	UNKNOWN	-0.38806	-0.50372
EG867381	UNKNOWN	-0.37742	-0.48281
CA054691	UNKNOWN	-0.37616	-0.59535
CA060240	UNKNOWN	-0.35781	-0.52404
EG863678	UNKNOWN	-0.35579	-0.26768
CA058556	UNKNOWN	-0.34111	-0.3714
CB504059	UNKNOWN	-0.33974	-0.39432
CA044474	UNKNOWN	-0.33309	-0.48833
CB497413	UNKNOWN	-0.31898	-0.38537
CA051541	UNKNOWN	-0.31068	-0.44072
CA043844	UNKNOWN	-0.29953	-0.52459
CA061260	UNKNOWN	-0.29088	-0.37202
CA385958	UNKNOWN	-0.28638	-0.34511
CA056384	UNKNOWN	-0.28453	-0.40366
CB516768	UNKNOWN	-0.28038	-0.46305
CA046270	UNKNOWN	-0.26269	-0.25594
CA051890	UNKNOWN	-0.25777	-0.45918
CA051534	UNKNOWN	-0.24929	-0.24642
FC072745	UNKNOWN	-0.24926	-0.26876
CA050887	UNKNOWN	-0.24523	-0.38706
CA043079	UNKNOWN	-0.21988	-0.2657
CB514538	UNKNOWN	-0.20716	-0.39999
CA052641	UNKNOWN	-0.19878	-0.25209
CA063170	UNKNOWN	-0.1731	-0.22054
CA051994	UNKNOWN	-0.1522	-0.2719
CB508658	UNKNOWN	-0.11645	-0.2727
CA052244	Upstream stimulatory factor 1	-0.26359	-0.59723
