# Supplementary material for: Transcriptional response of Atlantic salmon families to Piscirickettsia salmonis infection highlights the relevance of the iron-deprivation defence system
Source: BMC Genomics. 2015 Jul 4;16(1):495. doi: 10.1186/s12864-015-1716-9 (PMC4490697; doi:10.1186/s12864-015-1716-9)
Supplement: Additional file 6: — Complete list of probes with contrasting expression patterns between LS and HS groups of families. Table displays the 1GenBank accession numbers, 2tentative annotation of probes that were significantly up- (Up LS and NM HS) or down- (Down LS and NM HS) regulated, in the LS but not in HS group of families and probes that were up-regulated in LS and, simultaneously, down-regulated in HS families (Up LS and Down HS). [file 12864_2015_1716_MOESM6_ESM.xlsx]

## Sheet: Up LS and NM HS
GenBank ID	Tentative Annotation
CB492944	14 kDa phosphohistidine phosphatase
CB500847	14-3-3 protein beta/alpha-1
CB496601	15-hydroxyprostaglandin dehydrogenase [NAD+]
CB496523	15-hydroxyprostaglandin dehydrogenase [NAD+]
CA046190	26S protease regulatory subunit 6A
CB515146	26S proteasome non-ATPase regulatory subunit 10
CA037615	26S proteasome non-ATPase regulatory subunit 8
CB508909	26S proteasome non-ATPase regulatory subunit 9
CA047688	28S ribosomal protein S16, mitochondrial precursor
CB504014	28S ribosomal protein S18a, mitochondrial precursor
EG878427	29112 cd00273, Chemokine_CXC, Chemokine_CXC: 1 of 4 subgroup designations based on the arrangement of the two N-terminal cysteine residues; includes a number of secreted growth factors and interferons involved in mitogenic, chemotactic, and inflammato...
CA041919	29114 cd01119, Chemokine_CC_DCCL, Chemokine_CC_DCCL: subgroup of the Chemokine_CC subgroup based on the presence of a DCCL motif involving the two N-terminal cysteine residues; includes a number of small inducible cytokines capable of reversibly inhib...
EG770535	34653 COG5048, COG5048, FOG: Zn-finger [General function prediction only].
CB511019	34653 COG5048, COG5048, FOG: Zn-finger [General function prediction only].
DY692859	34653 COG5048, COG5048, FOG: Zn-finger [General function prediction only].
CA037968	34653 COG5048, COG5048, FOG: Zn-finger [General function prediction only].
CB511105	34653 COG5048, COG5048, FOG: Zn-finger [General function prediction only].
CB493671	34653 COG5048, COG5048, FOG: Zn-finger [General function prediction only].
CB498525	34653 COG5048, COG5048, FOG: Zn-finger [General function prediction only].
EG909399	34653 COG5048, COG5048, FOG: Zn-finger [General function prediction only].
CA036962	34653 COG5048, COG5048, FOG: Zn-finger [General function prediction only].
CB501342	34653 COG5048, COG5048, FOG: Zn-finger [General function prediction only].
DW552271	34653 COG5048, COG5048, FOG: Zn-finger [General function prediction only].
CB505751	34653 COG5048, COG5048, FOG: Zn-finger [General function prediction only].
CA044635	34653 COG5048, COG5048, FOG: Zn-finger [General function prediction only].
CB507716	34653 COG5048, COG5048, FOG: Zn-finger [General function prediction only].
CA052497	34653 COG5048, COG5048, FOG: Zn-finger [General function prediction only].
DY737845	34653 COG5048, COG5048, FOG: Zn-finger [General function prediction only].
CA037139	34653 COG5048, COG5048, FOG: Zn-finger [General function prediction only].
CK990829	34653 COG5048, COG5048, FOG: Zn-finger [General function prediction only].
CB501700	34653 COG5048, COG5048, FOG: Zn-finger [General function prediction only].
CA043677	39S ribosomal protein L44, mitochondrial precursor
CA052901	39S ribosomal protein L47, mitochondrial precursor
CB501169	39S ribosomal protein L48, mitochondrial precursor
CA038376	40S ribosomal protein S18
CB503624	40S ribosomal protein S3a
CB493883	40S ribosomal protein SA
CX146929	42781 pfam02827, PKI, cAMP-dependent protein kinase inhibitor. Members of this family are extremely potent competitive inhibitors of camp-dependent protein kinase activity. These proteins interact with the catalytic subunit of the enzyme after the cAMP...
CX253838	45217 pfam05316, VAR1, Mitochondrial ribosomal protein (VAR1). This family consists of the yeast mitochondrial ribosomal proteins VAR1. Mitochondria possess their own ribosomes responsible for the synthesis of a small number of proteins encoded by the ...
CA059965	45217 pfam05316, VAR1, Mitochondrial ribosomal protein (VAR1). This family consists of the yeast mitochondrial ribosomal proteins VAR1. Mitochondria possess their own ribosomes responsible for the synthesis of a small number of proteins encoded by the ...
EG923315	45217 pfam05316, VAR1, Mitochondrial ribosomal protein (VAR1). This family consists of the yeast mitochondrial ribosomal proteins VAR1. Mitochondria possess their own ribosomes responsible for the synthesis of a small number of proteins encoded by the ...
CA041947	45217 pfam05316, VAR1, Mitochondrial ribosomal protein (VAR1). This family consists of the yeast mitochondrial ribosomal proteins VAR1. Mitochondria possess their own ribosomes responsible for the synthesis of a small number of proteins encoded by the ...
DY707171	45217 pfam05316, VAR1, Mitochondrial ribosomal protein (VAR1). This family consists of the yeast mitochondrial ribosomal proteins VAR1. Mitochondria possess their own ribosomes responsible for the synthesis of a small number of proteins encoded by the ...
DW537764	45217 pfam05316, VAR1, Mitochondrial ribosomal protein (VAR1). This family consists of the yeast mitochondrial ribosomal proteins VAR1. Mitochondria possess their own ribosomes responsible for the synthesis of a small number of proteins encoded by the ...
CB507558	45217 pfam05316, VAR1, Mitochondrial ribosomal protein (VAR1). This family consists of the yeast mitochondrial ribosomal proteins VAR1. Mitochondria possess their own ribosomes responsible for the synthesis of a small number of proteins encoded by the ...
CK990446	45217 pfam05316, VAR1, Mitochondrial ribosomal protein (VAR1). This family consists of the yeast mitochondrial ribosomal proteins VAR1. Mitochondria possess their own ribosomes responsible for the synthesis of a small number of proteins encoded by the ...
CB503335	45217 pfam05316, VAR1, Mitochondrial ribosomal protein (VAR1). This family consists of the yeast mitochondrial ribosomal proteins VAR1. Mitochondria possess their own ribosomes responsible for the synthesis of a small number of proteins encoded by the ...
EG833622	45217 pfam05316, VAR1, Mitochondrial ribosomal protein (VAR1). This family consists of the yeast mitochondrial ribosomal proteins VAR1. Mitochondria possess their own ribosomes responsible for the synthesis of a small number of proteins encoded by the ...
DW564475	45217 pfam05316, VAR1, Mitochondrial ribosomal protein (VAR1). This family consists of the yeast mitochondrial ribosomal proteins VAR1. Mitochondria possess their own ribosomes responsible for the synthesis of a small number of proteins encoded by the ...
CA057168	45217 pfam05316, VAR1, Mitochondrial ribosomal protein (VAR1). This family consists of the yeast mitochondrial ribosomal proteins VAR1. Mitochondria possess their own ribosomes responsible for the synthesis of a small number of proteins encoded by the ...
CA036788	45217 pfam05316, VAR1, Mitochondrial ribosomal protein (VAR1). This family consists of the yeast mitochondrial ribosomal proteins VAR1. Mitochondria possess their own ribosomes responsible for the synthesis of a small number of proteins encoded by the ...
CB492351	45217 pfam05316, VAR1, Mitochondrial ribosomal protein (VAR1). This family consists of the yeast mitochondrial ribosomal proteins VAR1. Mitochondria possess their own ribosomes responsible for the synthesis of a small number of proteins encoded by the ...
CA046117	45217 pfam05316, VAR1, Mitochondrial ribosomal protein (VAR1). This family consists of the yeast mitochondrial ribosomal proteins VAR1. Mitochondria possess their own ribosomes responsible for the synthesis of a small number of proteins encoded by the ...
CB507502	45217 pfam05316, VAR1, Mitochondrial ribosomal protein (VAR1). This family consists of the yeast mitochondrial ribosomal proteins VAR1. Mitochondria possess their own ribosomes responsible for the synthesis of a small number of proteins encoded by the ...
EG886212	45217 pfam05316, VAR1, Mitochondrial ribosomal protein (VAR1). This family consists of the yeast mitochondrial ribosomal proteins VAR1. Mitochondria possess their own ribosomes responsible for the synthesis of a small number of proteins encoded by the ...
CB500223	45217 pfam05316, VAR1, Mitochondrial ribosomal protein (VAR1). This family consists of the yeast mitochondrial ribosomal proteins VAR1. Mitochondria possess their own ribosomes responsible for the synthesis of a small number of proteins encoded by the ...
CB501767	45217 pfam05316, VAR1, Mitochondrial ribosomal protein (VAR1). This family consists of the yeast mitochondrial ribosomal proteins VAR1. Mitochondria possess their own ribosomes responsible for the synthesis of a small number of proteins encoded by the ...
CB510381	45362 pfam05462, Dicty_CAR, Slime mold cyclic AMP receptor. This family consists of cyclic AMP receptor (CAR) proteins from slime molds. CAR proteins are responsible for controlling development in Dictyostelium discoideum..
DY721295	45362 pfam05462, Dicty_CAR, Slime mold cyclic AMP receptor. This family consists of cyclic AMP receptor (CAR) proteins from slime molds. CAR proteins are responsible for controlling development in Dictyostelium discoideum..
CA045956	45362 pfam05462, Dicty_CAR, Slime mold cyclic AMP receptor. This family consists of cyclic AMP receptor (CAR) proteins from slime molds. CAR proteins are responsible for controlling development in Dictyostelium discoideum..
EG924292	45362 pfam05462, Dicty_CAR, Slime mold cyclic AMP receptor. This family consists of cyclic AMP receptor (CAR) proteins from slime molds. CAR proteins are responsible for controlling development in Dictyostelium discoideum..
EG894110	45362 pfam05462, Dicty_CAR, Slime mold cyclic AMP receptor. This family consists of cyclic AMP receptor (CAR) proteins from slime molds. CAR proteins are responsible for controlling development in Dictyostelium discoideum..
CK991287	45362 pfam05462, Dicty_CAR, Slime mold cyclic AMP receptor. This family consists of cyclic AMP receptor (CAR) proteins from slime molds. CAR proteins are responsible for controlling development in Dictyostelium discoideum..
CB496980	45362 pfam05462, Dicty_CAR, Slime mold cyclic AMP receptor. This family consists of cyclic AMP receptor (CAR) proteins from slime molds. CAR proteins are responsible for controlling development in Dictyostelium discoideum..
CB508625	45362 pfam05462, Dicty_CAR, Slime mold cyclic AMP receptor. This family consists of cyclic AMP receptor (CAR) proteins from slime molds. CAR proteins are responsible for controlling development in Dictyostelium discoideum..
CA041582	45362 pfam05462, Dicty_CAR, Slime mold cyclic AMP receptor. This family consists of cyclic AMP receptor (CAR) proteins from slime molds. CAR proteins are responsible for controlling development in Dictyostelium discoideum..
CB510229	45362 pfam05462, Dicty_CAR, Slime mold cyclic AMP receptor. This family consists of cyclic AMP receptor (CAR) proteins from slime molds. CAR proteins are responsible for controlling development in Dictyostelium discoideum..
EG942933	45362 pfam05462, Dicty_CAR, Slime mold cyclic AMP receptor. This family consists of cyclic AMP receptor (CAR) proteins from slime molds. CAR proteins are responsible for controlling development in Dictyostelium discoideum..
CX717702	45780 pfam05887, Trypan_PARP, Procyclic acidic repetitive protein (PARP). This family consists of several Trypanosoma brucei procyclic acidic repetitive protein (PARP) like sequences. The procyclic acidic repetitive protein (parp) genes of Trypanosoma ...
CB494355	45847 pfam05955, Herpes_gp2, Equine herpesvirus glycoprotein gp2. This family consists of a number of glycoprotein gp2 sequences from equine herpesviruses..
CB498369	46513 pfam06624, RAMP4, Ribosome associated membrane protein RAMP4. This family consists of several ribosome associated membrane protein RAMP4 (or SERP1) sequences. Stabilisation of membrane proteins in response to stress involves the concerted action ...
CB505852	47383 smart00034, CLECT, C-type lectin (CTL) or carbohydrate-recognition domain (CRD); Many of these domains function as calcium-dependent carbohydrate binding modules. .
CB494427	5-aminolevulinate synthase, nonspecific, mitochondrial precursor
CK990977	60S acidic ribosomal protein P2
CB496867	60S ribosomal protein L10
CK990886	60S ribosomal protein L32
CB501632	67953 pfam04360, Serglycin, Serglycin. Serglycin is the most prevalent proteoglycan produced in haemopoietic cells. Serglycin is a proteinase resistant secretory granule proteoglycan..
DY727485	70628 pfam07172, GRP, Glycine rich protein family. This family of proteins includes several glycine rich proteins as well as two nodulins 16 and 24. The family also contains proteins that are induced in response to various stresses..
CK990932	75061 PRK05648, PRK05648, DNA polymerase III subunits gamma and tau.
EG939631	Acidic leucine-rich nuclear phosphoprotein 32 family member E
CB494313	Acidic mammalian chitinase precursor
FC072793	Acidic mammalian chitinase precursor
CB509760	Acidic mammalian chitinase precursor
CB492941	Acidic mammalian chitinase precursor
CB493930	Acidic mammalian chitinase precursor
CB502679	Actin-related protein 3
CA041703	Activated RNA polymerase II transcriptional coactivator p15
CB498221	Activator of 90 kDa heat shock protein ATPase homolog 1
CB497767	Acyl-coenzyme A thioesterase 4
CB498210	Adenosine kinase
CB494290	Adenylosuccinate synthetase isozyme 1
CA041268	ADP-ribosylation factor-related protein 1
CB492099	AF125508 Oncorhynchus mykiss 12S ribosomal RNA, complete sequence; tRNA-Val, complete sequence and 16S ribosomal RNA, complete sequence, mitochondrial genes for mitochondrial products
CB510956	AF140783_1 apolipoprotein CII [Oncorhynchus mykiss]
CB510186	AF201470 Salmo salar retinal rod opsin mRNA, complete cds
CB504511	AF266238 Gillichthys mirabilis transducer of ERBB-2 mRNA, partial cds
CK991342	AF363273_1 toxin-1 [Oncorhynchus mykiss]
CB508205	AKT-interacting protein
DY704463	Alpha-1,3-mannosyl-glycoprotein 4-beta-N-acetylglucosaminyltransferase B
CB511162	Alpha-1,6-mannosyl-glycoprotein 2-beta-N-acetylglucosaminyltransferase
CB507520	Alpha-adducin
CB498624	Alpha-aspartyl dipeptidase
CA044900	Amiloride-sensitive amine oxidase [copper-containing] precursor
DW531783	Amine oxidase [flavin-containing]
CB507253	Ammonium transporter 1 member 1
CA041490	AN1-type zinc finger protein 6
CB496610	Anaphase-promoting complex subunit 11
EG874903	Ankyrin repeat, SAM and basic leucine zipper domain-containing protein 1
DY737383	Ankyrin-1
DW569845	AP-3 complex subunit beta-1
CB493796	Apolipoprotein A-IV precursor
CB511166	Apolipoprotein B [Salmo salar]
CB496646	Apolipoprotein B-100 precursor
CA042402	Apolipoprotein B-100 precursor
CB497703	Apolipoprotein B-100 precursor
CA042944	Apolipoprotein B-100 precursor
CB509792	Apolipoprotein D precursor
CB508190	Apoptosis regulatory protein Siva
CB493051	Apoptosis-associated speck-like protein containing a CARD
CK990514	Apoptotic chromatin condensation inducer in the nucleus
CA050751	Asparaginyl-tRNA synthetase, cytoplasmic
BU965693	ATP synthase-coupling factor 6, mitochondrial precursor
EG755418	ATPase family AAA domain-containing protein 3
EG798603	ATPase inhibitor, mitochondrial precursor
CB494446	ATP-binding cassette sub-family F member 2
DW583200	ATP-binding cassette sub-family G member 2
CB492577	AY872256S1 Oncorhynchus mykiss IgH.A locus, partial sequence
DW559985	BAG family molecular chaperone regulator 5
CB496752	Beta-1,4-mannosyl-glycoprotein 4-beta-N-acetylglucosaminyltransferase
CB492833	Beta-2-glycoprotein 1 precursor
CB493934	Betaine aldehyde dehydrogenase
EG917242	Beta-soluble NSF attachment protein
CB494463	Beta-synuclein
CA045314	Bifunctional aminoacyl-tRNA synthetase
DY717889	Bifunctional heparan sulfate N-deacetylase/N-sulfotransferase 2
CB496929	Bleomycin hydrolase
CX144494	BNA489197 Beta nana Ty1-copia-like retrotransposon partial pol pseudogene, clone Tbn-6
EG771232	BolA-like protein 2
CB496973	Brain protein 44
CK991275	Brain protein 44-like protein
CB510905	Brain protein 44-like protein
CB511367	Bromodomain-containing protein 3
DW563283	Calbindin
CB498761	Calcineurin subunit B isoform 1
CB498540	Calcium/calmodulin-dependent protein kinase type II gamma chain
CB514443	Caldesmon
CA767821	Calpain small subunit 1
CB501893	Calpain-1 catalytic subunit
CB505353	calpastatin short variant I [Oncorhynchus mykiss]
CA051056	Calretinin
CK991329	Caprin-1
CB510009	Capsular synthesis regulator component B
CB493795	Cartilage intermediate layer protein 1 precursor
CA041509	Caspase-6 precursor
CB510547	Cathepsin Z precursor
EG862890	C-C motif chemokine 20 precursor
CA058621	CCR4-NOT transcription complex subunit 3
CA036636	Cell cycle checkpoint protein RAD1
CB502582	Cell growth-regulating nucleolar protein
DW548356	Cerebral protein 1 homolog
CB507016	CG5199
CA044859	CG7949
CB510043	CHCH domain-containing protein C22orf16, mitochondrial precursor
EG870377	Choline-phosphate cytidylyltransferase A
CB509772	Chymosin precursor
CA044889	Chymotrypsin A precursor
CA043639	Chymotrypsin A precursor
CB492958	Chymotrypsin A precursor
EG910200	Class B basic helix-loop-helix protein 3
EG903051	Claudin-10
CA036769	Claudin-like protein ZF-A89
EG904541	Cleft lip and palate transmembrane protein 1 homolog
CA768033	Coatomer subunit alpha
CB496435	Coatomer subunit zeta-2
EG827890	Co-chaperone protein HscB, mitochondrial precursor
CB492715	Cofilin-2
CB498182	Collagen alpha-1(I) chain precursor
CB494335	Collagen alpha-1(X) chain precursor
DY691373	Collagen alpha-1(XII) chain precursor
CB505764	Complement C1q tumor necrosis factor-related protein 9 precursor
CB493991	Complement C3-1
CA037886	Complement C4 precursor
CB511435	Complement factor B precursor
CB511005	Complexin-4 precursor
CA045913	Creatine kinase M-type
CB510095	Crumbs protein homolog 3 precursor
CA039238	CTGF, CCN2, HCS24, IGFBP8: Connective tissue growth factor precursor
CA048804	C-type lectin domain family 4 member M
DY740353	C-X-C chemokine receptor type 3
CA044503	C-X-C motif chemokine 14 precursor
CB501744	Cyclic AMP-dependent transcription factor ATF-1
CB507200	Cyclin-dependent kinases regulatory subunit 1
CB493115	Cystatin-B
CB497809	Cysteine-rich protein 1
DY730458	Cysteine-rich with EGF-like domain protein 1 precursor
CB494539	Cytochrome c
CB505781	Cytochrome c oxidase subunit 4 isoform 2, mitochondrial precursor
CB496736	Cytochrome c oxidase subunit 5A, mitochondrial precursor
CB517226	Cytochrome c1, heme protein, mitochondrial precursor
CB505556	Cytochrome P450 1A3
CB492746	Cytochrome P450 2D9
CB494565	Cytochrome P450 2K1
CB494027	Cytochrome P450 4V2
EG768711	Cytosol aminopeptidase
CB492552	Cytosolic non-specific dipeptidase
CB510272	Danio rerio titin-like, mRNA (cDNA clone IMAGE:8001093), partial cds
CB511830	Danio rerio v-ets erythroblastosis virus E26 oncogene like (avian) (erg), mRNA
CB510331	D-dopachrome decarboxylase
DY691847	Decaprenyl-diphosphate synthase subunit 2
EG869830	Dedicator of cytokinesis protein 2
CA060268	Dedicator of cytokinesis protein 9
CB509843	Deoxyribonuclease gamma precursor
CB510611	Desmin
CB503003	Desmin
CK991353	Dipeptidyl-peptidase 1 precursor
CK991051	Disabled homolog 2
CB497922	DNA (cytosine-5)-methyltransferase 1
CA042621	DNA polymerase epsilon subunit 4
CB509856	DNA-binding protein inhibitor ID-1
CB493567	DNA-binding protein inhibitor ID-1
EG863478	DNA-directed RNA polymerase II subunit RPB1
CA047298	DNA-directed RNA polymerase II subunit RPB11-a
DY732031	DNA-directed RNA polymerase III subunit RPC2
CK991303	Double-stranded RNA-binding protein Staufen homolog 2
CA354184	Dual specificity protein phosphatase 19
CA060293	Dual specificity protein phosphatase 22-A
EG875559	Dynein heavy chain
DY714019	E2F-associated phosphoprotein
CA047442	E3 ubiquitin-protein ligase RNF14
EG799553	EBV-induced G-protein coupled receptor 2 homolog
CB510976	EGF-like domain-containing protein 7 precursor
CB498464	ELAV-like protein 1
EG836448	Elongation of very long chain fatty acids protein 1
CA769697	Endoplasmin precursor
CB507517	Enhanced at puberty protein 1
CB498441	Enhanced at puberty protein 1
CB499653	Enhancer of mRNA-decapping protein 4
CB510645	Enhancer of rudimentary homolog
CB494316	Envoplakin
CB496887	Ependymin precursor
CA042089	Ependymin precursor
CB509665	Ependymin-2 precursor
EG863382	Equilibrative nucleoside transporter 1
DY737407	Erythroid differentiation-related factor 1
DW564266	Erythroid differentiation-related factor 1
CB502076	Estradiol 17-beta-dehydrogenase 8
CA043370	Eukaryotic translation initiation factor 3 subunit C
CB496419	F-actin-capping protein subunit alpha-1
CA041877	F-actin-capping protein subunit alpha-2
CB502535	FAD-dependent oxidoreductase domain-containing protein 1
CB493595	Fatty acid desaturase 2
CB498358	Fatty acid-binding protein, intestinal
CB498443	Fatty acid-binding protein, intestinal
CA037037	Fatty acid-binding protein, liver-type
CA050316	Fermitin family homolog 3
CB508626	Ferritin, lower subunit
CB494406	Fidgetin
CB493575	FK506-binding protein 1A
CB508188	FLJ20625 [Homo sapiens]
CA038699	Forkhead box protein D3-B
CB494007	Forkhead box protein J3
DY694381	Formin-like protein 1
EG868059	FUN14 domain-containing protein 1
CA062473	FYN-binding protein
CB510754	FYN-binding protein
CB508925	Galactocerebrosidase precursor
CB497183	Galectin-8
CB510188	Gamma-crystallin M2
CB493379	Gamma-crystallin M2
CB493676	Gamma-crystallin M3
CA059991	Gamma-enolase
CB510671	Gamma-secretase subunit PEN-2
DW545681	Gamma-tubulin complex component 5
CB514972	Gap junction beta-6 protein
DW572174	Gelsolin
CA060998	Gelsolin precursor
CA037431	General transcription factor IIF subunit 1
CB492800	General transcription factor IIF subunit 1
CA036778	General transcription factor IIH subunit 5
CB510239	General transcription factor IIH subunit 5
CB510375	Glia maturation factor beta
BU965649	Glucose-6-phosphate isomerase
EG914946	Glutamate [NMDA] receptor-associated protein 1
DW569135	Glutaminase kidney isoform, mitochondrial precursor
CA041659	Glutamine synthetase
CA052459	Glutamyl-tRNA(Gln) amidotransferase subunit A homolog
CB501697	Glutaredoxin-2, mitochondrial precursor
CA042459	Glutaredoxin-like protein YDR286C homolog
CA037513	Glutathione peroxidase 2
CA041519	Glutathione S-transferase theta-1
CB514816	Glycerol-3-phosphate dehydrogenase [NAD+], cytoplasmic
CB493886	Glycine amidinotransferase, mitochondrial precursor
CB512691	Glycogen phosphorylase, muscle form
DY698983	GON-4-like protein
CA044890	GSK-3-binding protein
CB498481	GTP cyclohydrolase 1 feedback regulatory protein
EG756432	GTPase IMAP family member 7
DW566735	Guanylate kinase
CB505730	Guanylin precursor
CB506027	H-2 class II histocompatibility antigen gamma chain
CB496768	H-2 class II histocompatibility antigen gamma chain
CB501641	H-2 class II histocompatibility antigen gamma chain
CA037485	Haptoglobin precursor
CB498398	Heat shock protein 30
CB494575	Heat shock protein 30
CB496430	Hemoglobin subunit alpha
CB510399	Heparin cofactor 2 precursor
CX068672	Hepatocyte nuclear factor 3-beta
CB493933	Heterogeneous nuclear ribonucleoprotein A/B
CA047907	Heterogeneous nuclear ribonucleoprotein A0
CB495022	Heterogeneous nuclear ribonucleoprotein A0
CB500603	Heterogeneous nuclear ribonucleoprotein L
CB505405	Heterogeneous nuclear ribonucleoprotein Q
CK990640	High choriolytic enzyme 1 precursor
CB508089	High choriolytic enzyme 1 precursor
CA044956	Histone chaperone asf1-A
CA040536	Histone H3.3
CB492435	Histone H3.3
CB496360	HIV Tat-specific factor 1 homolog
CA041686	HSPACAP H.sapiens gene PACAP for pituitary adenylate cyclase activating polypeptide
CN442523	hyperosmotic glycine rich protein [Salmo salar]
DY722639	Hypoxia-inducible factor 1 alpha
CB504141	IgGFc-binding protein precursor
CB501041	Immunoglobulin lambda-like polypeptide 1 precursor
DY712865	Immunoglobulin superfamily containing leucine-rich repeat protein 2 precursor
CB492606	immunoglobulin tau heavy chain membrane-bound form [Oncorhynchus mykiss]
CA354544	Importin subunit beta-3
CA045310	Inhibitor of growth protein 1
DW532019	Integrator complex subunit 8
EG924477	Integrin alpha-L precursor
CB505598	Integrin beta-2 precursor
CA063565	Interferon regulatory factor 1
CX137836	interleukin 18 form b, IL-18B [Oncorhynchus mykiss]
CB501584	invariant chain-like protein 2
CB502540	Involucrin
CB511140	Islet amyloid polypeptide precursor
CB498556	Junction plakoglobin
EG874215	Katanin p60 ATPase-containing subunit A1
CA042221	KIAA0521 protein (Fragment).
DY703263	Kinetochore-associated protein 1
CA045312	Lactosylceramide alpha-2,3-sialyltransferase
CB515445	L-aminoadipate-semialdehyde dehydrogenase-phosphopantetheinyl transferase
CA060532	LAS1-like protein
CB509737	LIM domain-binding protein 3
CB492724	Lipid phosphate phosphatase 2
CB509992	Lipocalin precursor
CA038730	Lipocalin precursor
CK990581	L-serine dehydratase
CB510128	Lupus La protein homolog
CN442504	Lysozyme g
CA053002	Methionine-R-sulfoxide reductase B2, mitochondrial precursor
CB498614	MGC82565 protein [Xenopus laevis]
DY692678	Microfibril-associated glycoprotein 4 precursor
CB498121	Mitochondrial 28S ribosomal protein S21
CB492798	Mitochondrial 28S ribosomal protein S21
CA038781	Mitochondrial fission 1 protein
CA042948	Mitochondrial import inner membrane translocase subunit Tim23
CA044971	Mitochondrial import inner membrane translocase subunit Tim8 A
CX137392	Mitochondrial intermembrane space import and assembly protein 40
EG893991	MMP37-like protein, mitochondrial precursor
CB493828	Molybdenum cofactor sulfurase
EG896927	M-phase phosphoprotein 8
DW576635	Myeloperoxidase precursor
CX136314	Myoglobin
CB509655	Myosin heavy chain, fast skeletal muscle
CB509959	Myosin light chain 1, skeletal muscle isoform
CA042925	Myosin-Ic
DY692681	Myotubularin-related protein 14
DW582956	Myotubularin-related protein 7
CB496901	Myozenin-1
EG816005	Myozenin-2
CB510985	N(4)-(Beta-N-acetylglucosaminyl)-L-asparaginase
CB495182	NADH dehydrogenase [ubiquinone] 1 alpha subcomplex subunit 4-like 2
CB493855	NADH dehydrogenase [ubiquinone] iron-sulfur protein 4, mitochondrial precursor
CB493839	NADH dehydrogenase [ubiquinone] iron-sulfur protein 8, mitochondrial precursor
CB498244	NEDD4 family-interacting protein 1
CA038135	NEDD8 precursor
CB510056	Neighbor of COX4
CB501644	Neighbor of COX4
CB509950	Neuralized-like protein 2
DW569218	Neurexin-3-alpha precursor
EG810855	Neuroblast differentiation-associated protein AHNAK
CB497155	Neurogenic differentiation factor 1
CB516220	NF-kappa-B inhibitor alpha
CA050787	Noelin-2 precursor
CB496682	Non-POU domain-containing octamer-binding protein
CA038029	novel protein [Xenopus tropicalis]
CB503311	Nuclear body protein SP140
EG937878	Nuclear-interacting partner of ALK
CB507711	Nucleobindin-1 precursor
CA043214	Nucleolin
CA042067	Oligopeptide transporter, small intestine isoform
CA039502	Oncorhynchus mykiss anp mRNA for atrial natriuretic peptide, complete cds
EG826064	Oncorhynchus mykiss clone GC71 MHC class I antigen (Onmy-U71) gene, exons 2 through 7 and partial cds
EG797300	Oncorhynchus mykiss genes, MHC class I a region, complete and partial cds
EG760336	Oncorhynchus mykiss genes, MHC class I a region, complete and partial cds
CB500201	Oncorhynchus mykiss genes, MHC class I a region, complete and partial cds
EG935555	Oncorhynchus mykiss genes, MHC class I b region, complete cds
CA052528	Oncorhynchus mykiss genes, MHC class I b region, complete cds
CA042307	Oncorhynchus mykiss genes, MHC class I b region, complete cds
EG882254	Oncorhynchus mykiss genes, MHC class I b region, complete cds
DY727916	Oncorhynchus mykiss HoxA11b-2 (HoxA11b-2) gene, partial cds
CX717197	Oncorhynchus mykiss IL15 receptor alpha chain isoform 1 mRNA, complete cds
EG813661	Oncorhynchus mykiss macrophage myristoylated alanine-rich C kinase-like protein mRNA, complete cds
CA062859	Oncorhynchus mykiss mRNA for rtSox23, complete cds
EG888310	Oncorhynchus mykiss nonclassical MHC class I antigen (Onmy-LAA) gene, Onmy-LAA*0101 allele, complete cds
EG915017	Oncorhynchus mykiss Onmy-LDA gene for MHC class I antigen, allele: Onmy-LDA*0101, and other genes, complete cds
CA038037	Oncorhynchus mykiss SLC26A1-like protein mRNA, complete cds
CA042113	Oncorhynchus mykiss SYPG1 (SYPG1), PHF1 (PHF1), and RGL2 (RGL2) genes, complete cds; DNaseII pseudogene, complete sequence; LGN-like, PBX2 (PBX2), NOTCH-like, TAP1 (TAP1), and BRD2 (BRD2) genes, complete cds; and MHCII-alpha and Raftlin-like pseudogene...
EG776437	Oncorhynchus mykiss SYPG1 (SYPG1), PHF1 (PHF1), and RGL2 (RGL2) genes, complete cds; DNaseII pseudogene, complete sequence; LGN-like, PBX2 (PBX2), NOTCH-like, TAP1 (TAP1), and BRD2 (BRD2) genes, complete cds; and MHCII-alpha and Raftlin-like pseudogene...
CB494267	Oncorhynchus mykiss SYPG1 (SYPG1), PHF1 (PHF1), and RGL2 (RGL2) genes, complete cds; DNaseII pseudogene, complete sequence; LGN-like, PBX2 (PBX2), NOTCH-like, TAP1 (TAP1), and BRD2 (BRD2) genes, complete cds; and MHCII-alpha and Raftlin-like pseudogene...
CA058116	Oncorhynchus mykiss tissue-type ovary stanniocalcin mRNA, complete cds
CK991336	Oncorhynchus mykiss tyr mRNA for tyrosinase, complete cds
CA046875	Oncorhynchus nerka glycoprotein hormone alpha-subunit (GPH) gene, partial sequence
CK991265	Oocyte zinc finger protein XlCOF8.4
CB493111	Origin recognition complex subunit 2
CA043280	Ornithine decarboxylase antizyme 2
CB510396	Osteopetrosis-associated transmembrane protein 1 precursor
CK991256	P0028E10.8 protein (Putative glucose-6-phosphate/phosphate- tranlocator).
CB498542	Pancreatic secretory trypsin inhibitor
CB494625	Papilin precursor
CB498345	Paraplegin
CB510281	Parvalbumin beta 1
CB511232	Peptidyl-prolyl cis-trans isomerase A
CB499629	Peptidyl-prolyl cis-trans isomerase A
CB512125	Peroxiredoxin
DW545979	Peroxisomal 2,4-dienoyl-CoA reductase
EG936474	Peroxisome proliferator-activated receptor delta
CA043836	Phosducin-like protein 3
CB492827	Phosphoglucomutase-1
CB506413	Phosphotriesterase-related protein
CB511269	PiggyBac transposable element-derived protein 4
CB507715	Pituitary tumor-transforming gene 1 protein-interacting protein precursor
CB497787	Plakophilin-3
CB503391	Platelet glycoprotein 4
EG836561	Pleckstrin homology domain-containing family F member 1
CA047922	Plecoglossus altivelis 32.1 kDa connexin mRNA, complete cds
CB514451	Poly [ADP-ribose] polymerase 2
CA042185	Polypeptide N-acetylgalactosaminyltransferase 2
DY741061	POU domain, class 4, transcription factor 2
CB500753	PREDICTED: Canis familiaris similar to nuclear autoantigen (LOC480282), mRNA
CB497096	PREDICTED: Danio rerio hypothetical LOC555765 (LOC555765), mRNA
CK991306	PREDICTED: Danio rerio hypothetical LOC571418 (LOC571418), partial mRNA
CB497151	PREDICTED: Danio rerio similar to alpha 1 chain of type XII collagen (LOC562946), mRNA
CB500703	PREDICTED: Danio rerio similar to alpha 1 chain of type XII collagen (LOC562946), mRNA
CA039150	PREDICTED: Macaca mulatta transcription factor 4 (TCF4), mRNA
CA060174	PREDICTED: Pan troglodytes dual-specificity tyrosine-(Y)-phosphorylation regulated kinase 1A, transcript variant 1 (DYRK1A), mRNA
CA039999	PREDICTED: Pan troglodytes dual-specificity tyrosine-(Y)-phosphorylation regulated kinase 1A, transcript variant 1 (DYRK1A), mRNA
CB516078	PREDICTED: similar to amyloid beta (A4) precursor protein-binding, family B, member 2, partial [Danio rerio]
CA037899	PREDICTED: similar to Cytochrome c oxidase polypeptide VIII-heart, mitochondrial precursor (Cytochrome c oxidase subunit 8-1) [Danio rerio]
CX141844	PREDICTED: similar to programmed cell death 8 (apoptosis-inducing factor) [Danio rerio]
CB493913	PREDICTED: similar to transmembrane protein 64 [Rattus norvegicus]
CA054747	PREDICTED: similar to WD repeat domain 52 [Canis familiaris]
CA046162	Prefoldin subunit 1
CA042467	Prefoldin subunit 2
CA041506	Pre-mRNA branch site protein p14
CA042984	Pre-mRNA-processing factor 39
CA041010	Proactivator polypeptide precursor
CB493906	Probable ATP-dependent RNA helicase DDX23
CA058877	Probable Bax inhibitor 1
CB493477	Probable G-protein coupled receptor 125 precursor
CB512695	Probable G-protein coupled receptor 173
CB492794	Probable guanosine-3,5-bis(diphosphate) 3-pyrophosphohydrolase
DW573847	Probable palmitoyltransferase ZDHHC14
CA767627	Probable saccharopine dehydrogenase
CA045221	Probable signal peptidase complex subunit 2
CB498334	Programmed cell death protein 6
CK990822	Progressive ankylosis protein homolog
CB507313	Proline-rich protein BCA3
CB493088	Prostaglandin E synthase 3
CA044054	Prostaglandin G/H synthase 2 precursor
CB506140	Proteasome activator complex subunit 1
CB493852	Proteasome activator complex subunit 1
CB501462	Proteasome activator complex subunit 2
CA043404	Proteasome subunit alpha type-1
CA050971	Proteasome subunit alpha type-6
CB493892	Proteasome subunit alpha type-7
CB506130	Proteasome subunit beta type-1-A
CB496486	Proteasome subunit beta type-8 precursor
CB508580	Protein ARMET precursor
CB509570	Protein C10
EG872652	Protein C-ets-2
CK991323	Protein CGI121
CA037526	Protein chibby homolog 1
CB502869	Protein deltex-2
CA045249	Protein deltex-3
CA055675	Protein FAM136A
CA044552	Protein FAM151A
CB505672	Protein FAM18B
CB515417	Protein HEXIM
CA045614	Protein KIAA1324 precursor
BU965773	Protein kinase C and casein kinase substrate in neurons protein 2
CB494277	Protein lin-52 homolog
CK991240	Protein NDRG3
EG823926	Protein PHS1
CB494271	Protein PHS1
CA053601	Protein polybromo-1
CB501683	Protein QIL1
EG835190	Protein RSM22 homolog, mitochondrial precursor
CB496853	Protein S100-B
DW549254	Protein transport protein Sec24A
CK991191	Protein transport protein Sec24C
CB509857	Protein transport protein Sec61 subunit gamma
CB493417	Protoheme IX farnesyltransferase, mitochondrial precursor
CB492873	PTAR1 protein [Homo sapiens]
CB497855	Pterin-4-alpha-carbinolamine dehydratase
CB514731	Putative heparin-binding growth factor 1
CA056936	Putative Polycomb group protein ASXL1
DW550499	Putative polypeptide N-acetylgalactosaminyltransferase-like protein 4
CX718385	Putative quinone oxidoreductase
CA045022	Putative thiosulfate sulfurtransferase KAT
CB516710	PWWP domain-containing protein 2B
EG908126	Pyruvate decarboxylase
EG874832	Rab11 family-interacting protein 2
CB496457	Ras GTPase-activating-like protein IQGAP1
CA040936	Ras-associated and pleckstrin homology domains-containing protein 1
CA059940	Ras-related C3 botulinum toxin substrate 1 precursor
CA036602	Rattus norvegicus fragile-X mental retardation (Fmr1) mRNA, partial sequence
CB492825	Replication protein A 14 kDa subunit
CB510740	REST corepressor 1
DW538343	Reticulon-4-interacting protein 1 homolog, mitochondrial precursor
CB509956	Retinal rod rhodopsin-sensitive cGMP 3,5-cyclic phosphodiesterase subunit gamma
CB497827	Retinoid-binding protein 7
EG940064	Retrotransposable element Tf2 155 kDa protein type 1
CX139835	Rho guanine nucleotide exchange factor 16
CB493009	Rhodopsin
CK991249	Ribonucleoside-diphosphate reductase subunit M2
CB497075	RING finger protein 31
CA037656	RNA 3-terminal phosphate cyclase-like protein
CB502640	RNA polymerase II-associated factor 1 homolog
DW550221	RNA-binding protein FUS
CB508294	rRNA-processing protein FCF1 homolog
CB497600	S78261S1 IP1=CNS myelin P0-like glycoprotein [trout, larval brain, mRNA Partial, 1362 nt, segment 1 of 2]
CB505603	SAC3 domain-containing protein 1
EG766743	Salmo salar clone CH214-714P22 MHC Class I (Sasa-UBA) gene, Sasa-UBA*0601 allele, partial cds; and proteasome subunit beta type 8 (PSMB8a), proteasome subunit beta type 10 (PSMB10a), PSMB9a-like (PSMB9a-like), proteosome subunit beta type 9 (PSMB9), tr...
CA062021	Salmo salar clone CH214-714P22 MHC Class I (Sasa-UBA) gene, Sasa-UBA*0601 allele, partial cds; and proteasome subunit beta type 8 (PSMB8a), proteasome subunit beta type 10 (PSMB10a), PSMB9a-like (PSMB9a-like), proteosome subunit beta type 9 (PSMB9), tr...
CA037544	Salmo salar clone CH214-714P22 MHC Class I (Sasa-UBA) gene, Sasa-UBA*0601 allele, partial cds; and proteasome subunit beta type 8 (PSMB8a), proteasome subunit beta type 10 (PSMB10a), PSMB9a-like (PSMB9a-like), proteosome subunit beta type 9 (PSMB9), tr...
EG765663	Salmo salar zonadhesin-like gene, complete cds and 3 UTR
CB510588	Salmo salar zonadhesin-like gene, complete cds and 3 UTR
CB510170	Sarcoplasmic/endoplasmic reticulum calcium ATPase 1
CB498653	Sarcoplasmic/endoplasmic reticulum calcium ATPase 1
CA036453	Saxiphilin precursor
EG774546	Schistosoma japonicum SJCHGC02514 protein mRNA, complete cds
CA059551	SEC23-interacting protein
CB493191	Secernin-1
CX356220	Seizure 6-like protein precursor
CA043328	Septin-7
DY706151	Serine/threonine-protein kinase PRKX
CX154222	Serine/threonine-protein kinase TAO1
CK991295	Serine/threonine-protein phosphatase 4 catalytic subunit
CA040008	Serotransferrin-1 precursor
CB492757	Serum amyloid P-component precursor
EG761794	SET domain-containing protein 6
CB515450	si:ch211-261f7.2
CB510911	si:rp71-1g18.9
CB494439	Signal transducer and activator of transcription 4
CA047345	SMOGHSAM Salmon (S.salar) growth hormone gene, complete cds
CB494026	Somatostatin-1A precursor
CB505780	Somatostatin-2 precursor
CB493107	SON protein
CA042069	Sorbitol dehydrogenase
CB508001	Sorbitol dehydrogenase
DW584140	Sorting nexin-18
CA051247	Splicing factor 3A subunit 2
CB511224	SSABGLOB3 S.salar genes encoding alpha-globin and beta-globin, clone 3
CB509803	SSY12391 S.salar CHA(6.3) gene
CA767887	Sulfhydryl oxidase 1 precursor
CA041570	Sulfide:quinone oxidoreductase, mitochondrial precursor
CX139279	SWI/SNF-related matrix-associated actin-dependent regulator of chromatin subfamily D member 1
CA050810	Synapsin-2
CA060678	Syntaxin-6
CB509922	Syntaxin-binding protein 1
CA047947	Takifugu rubripes protocadherin gene locus 2, complete cds, alternatively spliced
CA038375	TAR DNA-binding protein 43
CB507227	TATA-box-binding protein
CB510781	TBC1 domain family member 15
CB498028	T-box transcription factor TBX3
CA061780	T-cell receptor beta chain T17T-22 precursor
CA053378	Testin
DW552338	Tetratricopeptide repeat protein 26
CA047018	Thioredoxin domain-containing protein 15 precursor
CB502618	Thioredoxin-interacting protein
CA045274	THO complex subunit 5 homolog
CB508354	THO complex subunit 7 homolog
CA045785	Thyrotropin subunit beta precursor
CB511875	Tight junction protein ZO-2
CB510453	TLC domain-containing protein 1 precursor
DW555987	TNF receptor-associated factor 2
DW577527	TNFAIP3-interacting protein 1
DW539691	Toll-like receptor 13 precursor
DY726641	Torsin family protein C9orf167 homolog
CA052435	Torsin family protein C9orf167 homolog
CB497546	Transaldolase
CB497738	Transcription elongation factor SPT4
CB494479	Transcription factor ETV6
EG867947	Transcription factor jun-D
DY717537	Transforming growth factor beta-1 precursor
CB501367	Transforming growth factor-beta-induced protein ig-h3 precursor
CB497158	Transforming growth factor-beta-induced protein ig-h3 precursor
CB493845	Transmembrane 4 L6 family member 4
CB507035	Transmembrane 4 L6 family member 4
EG813053	Transmembrane and coiled-coil domain-containing protein 1
CA043288	Transmembrane emp24 domain-containing protein 10 precursor
CB495063	Transmembrane emp24 domain-containing protein 4 precursor
CA042721	Transmembrane protein 134
CB498160	Transposable element Tc1 transposase
EG807782	Transposable element Tcb1 transposase
CB498207	Transposable element Tcb1 transposase
CB497036	Transposable element Tcb1 transposase
CB510504	Triadin
CB506206	Trimethyllysine dioxygenase, mitochondrial precursor
CB494706	Triosephosphate isomerase
CB492439	Troponin I, fast skeletal muscle
CB509543	Troponin I, fast skeletal muscle
CB497899	Troponin I, slow skeletal muscle
CB511010	Troponin T, cardiac muscle isoforms
CB503797	Trypsin precursor
CA046426	Tubulin alpha chain
CB493674	Tubulin beta-4 chain
CB509831	Tubulin folding cofactor B
CB502598	Tubulin-specific chaperone A
CB500563	Twist-related protein 2
CB493452	Type-4 ice-structuring protein LS-12 precursor
CA044945	Type-4 ice-structuring protein LS-12 precursor
CA054829	Type-4 ice-structuring protein precursor
DY703313	Tyrosine-protein kinase SgK223
CB514592	Tyrosine-protein phosphatase non-receptor type 6
CA043157	U4/U6 small nuclear ribonucleoprotein Prp4
CA043396	Ubiquinone biosynthesis protein COQ9, mitochondrial precursor
CB497981	Ubiquitin carboxyl-terminal hydrolase isozyme L3
CB496545	Ubiquitin-conjugating enzyme E2 D2
CB508919	Ubiquitin-conjugating enzyme E2 D4
CB500002	Ubiquitin-conjugating enzyme E2 N
CA042714	Ubiquitin-conjugating enzyme E2 variant 1
DW535393	Ubiquitin-related modifier 1 homolog
DY728887	UBX domain-containing protein 7
DY737492	UBX domain-containing protein 7
CA039512	UDP-glucose 6-dehydrogenase
EG916340	UDP-xylose and UDP-N-acetylglucosamine transporter
DY738626	UNC93-like protein MFSD11
EG915660	Uncharacterized aarF domain-containing protein kinase 5
EG928348	Uncharacterized calcium-binding protein KIAA0494
CB498982	Uncharacterized protein ART2
CA045398	Uncharacterized protein ART2
CA038322	Uncharacterized protein C12orf31 homolog
CB508554	Uncharacterized protein C13orf27
CA037376	Uncharacterized protein C16orf14 homolog
CA387583	Uncharacterized protein C16orf53 homolog
CB501737	Uncharacterized protein C19orf60 homolog
CA061677	Uncharacterized protein C2orf32 homolog
CA371815	Uncharacterized protein C3orf23
CK991236	Uncharacterized protein C3orf54
CB498404	Uncharacterized protein C6orf58 homolog precursor
CB497524	Uncharacterized protein C6orf58 homolog precursor
CB500845	Uncharacterized protein C6orf64 homolog
EG845411	Uncharacterized protein F13E9.13, mitochondrial precursor
EG781579	Uncharacterized protein KIAA1109
DY713408	UNKNOWN
CB512354	UNKNOWN
DW578711	UNKNOWN
EG792589	UNKNOWN
CA040476	UNKNOWN
DW550162	UNKNOWN
EG823359	UNKNOWN
EG837537	UNKNOWN
CA064011	UNKNOWN
DY718560	UNKNOWN
CX246544	UNKNOWN
CA054555	UNKNOWN
DW557862	UNKNOWN
CX068436	UNKNOWN
FC072853	UNKNOWN
EG939775	UNKNOWN
CK991269	UNKNOWN
EG929820	UNKNOWN
CA767840	UNKNOWN
EG892485	UNKNOWN
DY715061	UNKNOWN
CB507423	UNKNOWN
DY708165	UNKNOWN
CB490743	UNKNOWN
CA040487	UNKNOWN
EG830031	UNKNOWN
EG877688	UNKNOWN
DW568785	UNKNOWN
CA770754	UNKNOWN
CB494107	UNKNOWN
EG776495	UNKNOWN
EG830493	UNKNOWN
EG851940	UNKNOWN
CB509385	UNKNOWN
EG897539	UNKNOWN
EG846422	UNKNOWN
DW541813	UNKNOWN
EG797810	UNKNOWN
CB502783	UNKNOWN
CA043117	UNKNOWN
CA063362	UNKNOWN
EG861958	UNKNOWN
DW535560	UNKNOWN
CB516959	UNKNOWN
EG769412	UNKNOWN
EG936549	UNKNOWN
CA055986	UNKNOWN
CX247412	UNKNOWN
CA058472	UNKNOWN
CA042452	UNKNOWN
EG759189	UNKNOWN
CA037300	UNKNOWN
EG780713	UNKNOWN
DW556539	UNKNOWN
CB508412	UNKNOWN
DW540346	UNKNOWN
CB510020	UNKNOWN
CB508179	UNKNOWN
EG937119	UNKNOWN
CB501997	UNKNOWN
CA038863	UNKNOWN
CA047930	UNKNOWN
CA042310	UNKNOWN
CB497363	UNKNOWN
EG762753	UNKNOWN
CA041603	UNKNOWN
CX029232	UNKNOWN
DW551396	UNKNOWN
EG867431	UNKNOWN
EG770840	UNKNOWN
DY691855	UNKNOWN
CA044829	UNKNOWN
CB510093	UNKNOWN
DW568029	UNKNOWN
CB507171	UNKNOWN
EG939284	UNKNOWN
CA037254	UNKNOWN
CB517782	UNKNOWN
CA047648	UNKNOWN
CA045652	UNKNOWN
EG756684	UNKNOWN
CB507635	UNKNOWN
EG849831	UNKNOWN
CB517060	UNKNOWN
CK990772	UNKNOWN
EG931772	UNKNOWN
CX717210	UNKNOWN
CB508174	UNKNOWN
EG831113	UNKNOWN
CA045626	UNKNOWN
EG858580	UNKNOWN
DW575740	UNKNOWN
EG798917	UNKNOWN
CA042707	UNKNOWN
EG832208	UNKNOWN
CB496744	UNKNOWN
CB506444	UNKNOWN
EG766831	UNKNOWN
FC072791	UNKNOWN
CA047528	UNKNOWN
CA042819	UNKNOWN
CX716615	UNKNOWN
CA044634	UNKNOWN
CB507813	UNKNOWN
CB501721	UNKNOWN
CB494131	UNKNOWN
CX139827	UNKNOWN
CB509859	UNKNOWN
EG925047	UNKNOWN
CB510424	UNKNOWN
CA047943	UNKNOWN
CB493468	UNKNOWN
CA043055	UNKNOWN
CB501135	UNKNOWN
CB510182	UNKNOWN
CA037425	UNKNOWN
CA046726	UNKNOWN
CB510014	UNKNOWN
EG762139	UNKNOWN
CB503379	UNKNOWN
DW560867	UNKNOWN
CB488291	UNKNOWN
CB492267	UNKNOWN
DW561835	UNKNOWN
EG906605	UNKNOWN
CA040247	UNKNOWN
CB494405	UNKNOWN
CB515424	UNKNOWN
CB508639	UNKNOWN
DY716085	UNKNOWN
CA039991	UNKNOWN
CA047455	UNKNOWN
DW560195	UNKNOWN
EG813153	UNKNOWN
CB496655	UNKNOWN
EG785931	UNKNOWN
CA046677	UNKNOWN
DW571481	UNKNOWN
CB501932	UNKNOWN
CB492138	UNKNOWN
CB510097	UNKNOWN
CA045978	UNKNOWN
CA047335	UNKNOWN
CA055649	UNKNOWN
CB494563	UNKNOWN
CB496619	UNKNOWN
CB500817	UNKNOWN
CX717690	UNKNOWN
CB507642	UNKNOWN
CB510250	UNKNOWN
CA037053	UNKNOWN
CB510719	UNKNOWN
EG873183	UNKNOWN
CB509307	UNKNOWN
CB501389	UNKNOWN
CA045009	UNKNOWN
CB496758	UNKNOWN
CA042441	UNKNOWN
CB511056	UNKNOWN
CA041914	UNKNOWN
CB502672	UNKNOWN
CX043090	UNKNOWN
CA041933	UNKNOWN
EG871148	UNKNOWN
CA041917	UNKNOWN
CB507142	UNKNOWN
EG892272	UNKNOWN
CB514398	UNKNOWN
CB508031	UNKNOWN
CB509753	UNKNOWN
CB510622	UNKNOWN
BU965851	UNKNOWN
CA037224	UNKNOWN
CB497299	UNKNOWN
BU965689	UNKNOWN
CA036539	UNKNOWN
CA037363	UNKNOWN
CB502763	UNKNOWN
CB510414	UNKNOWN
EG908445	UNKNOWN
EG924271	UNKNOWN
CA042027	UNKNOWN
CB508921	UNKNOWN
CA045970	UNKNOWN
CB492913	UNKNOWN
CA041800	UNKNOWN
CA037103	UNKNOWN
DY691783	UNKNOWN
CA044638	UNKNOWN
DY713355	UNKNOWN
EG783867	UNKNOWN
CK990687	UNKNOWN
CA042319	UNKNOWN
CA057279	UNKNOWN
CA047447	UNKNOWN
DY702770	UNKNOWN
CA046844	UNKNOWN
CB496436	UNKNOWN
CB500826	UNKNOWN
CB507240	UNKNOWN
CB500468	UNKNOWN
CB493157	UNKNOWN
CB510815	UNKNOWN
CA061752	UNKNOWN
CB508175	UNKNOWN
CB508651	UNKNOWN
CB510935	UNKNOWN
CB502784	UNKNOWN
CA046676	UNKNOWN
CB492885	UNKNOWN
CA043715	UNKNOWN
CA345499	UNKNOWN
CA037228	UNKNOWN
CB510635	UNKNOWN
CA037398	UNKNOWN
CB500917	UNKNOWN
CA047136	UNKNOWN
CA044536	UNKNOWN
CB510105	UNKNOWN
CA047742	UNKNOWN
CB510325	UNKNOWN
CB501561	UNKNOWN
CA042008	UNKNOWN
CB503937	UNKNOWN
CA047219	UNKNOWN
CA056053	UNKNOWN
CA039334	UNKNOWN
CA047656	UNKNOWN
CK990677	UNKNOWN
CB493248	UNKNOWN
CB505914	UNKNOWN
CB507187	UNKNOWN
CB506560	UNKNOWN
CB511725	UNKNOWN
CK990839	UNKNOWN
DW556958	UNKNOWN
CB510238	UNKNOWN
CA042057	UNKNOWN
CA046217	UNKNOWN
DY740344	UNKNOWN
CB507097	UNKNOWN
CA037141	UNKNOWN
EG872305	UNKNOWN
CA040681	UNKNOWN
CB503981	UNKNOWN
CA037088	UNKNOWN
CA051687	UNKNOWN
CB507633	UNKNOWN
CA042243	UNKNOWN
BU965639	UNKNOWN
CK990924	UNKNOWN
CB508654	UNKNOWN
DW559145	UNKNOWN
EG909544	UNKNOWN
CB505209	UNKNOWN
CA052649	UNKNOWN
DW542040	UNKNOWN
DW582104	UNKNOWN
CA038900	UNKNOWN
CB506175	UNKNOWN
DW573791	UNKNOWN
EG858337	UNKNOWN
CB508549	UNKNOWN
DW555049	UNKNOWN
BU965854	UNKNOWN
DY703298	UNKNOWN
CB517220	UNKNOWN
CB497630	UPF0480 protein C15orf24 homolog precursor
CB505920	UPF0527 membrane protein
EG933180	Uracil nucleotide/cysteinyl leukotriene receptor
EG829830	Uroporphyrinogen-III synthase
DW567422	Vacuolar ATP synthase subunit S1 precursor
CB498554	Vacuolar protein sorting-associated protein 29
CB492785	Vacuolar protein sorting-associated protein 33B
CB493069	Vacuolar protein sorting-associated protein 33B
CA041639	Vacuolar protein sorting-associated protein 37A
CB497983	Vacuolar proton pump subunit G 1
CB515646	Vacuolar proton translocating ATPase 116 kDa subunit a isoform 4
CB494123	Very long-chain acyl-CoA synthetase
CB493481	Voltage-dependent anion-selective channel protein 2
CB509290	WD repeat-containing protein 68
CA044297	Xaa-Pro aminopeptidase 1
CB507186	YTH domain family protein 2
DW545601	Zgc:113263.
CB489859	Zgc:64154.
EG877832	Zinc finger HIT domain-containing protein 2
DY693248	Zinc finger protein 364
CA037130	Zinc finger protein 699
CB501666	Zinc finger protein 703
CB497720	Zinc finger protein DPF3
CB493375	Zinc finger protein ubi-d4
DW568887	Zinc finger protein ZIC 2

## Sheet: Down LS and NM HS
GenBank ID	Tentative Annotation
CB516776	26S proteasome non-ATPase regulatory subunit 3
CB517114	28981 cd00098, IGc, Immunoglobulin domain constant region subfamily; members of the IGc subfamily are components of immunoglobulins, T-cell receptors, CD1 cell surface glycoproteins, secretory glycoproteins A/C, and Major Histocompatibility Complex (MH...
EG876915	28S ribosomal protein S12, mitochondrial precursor
CA050760	34653 COG5048, COG5048, FOG: Zn-finger [General function prediction only].
EG918148	34653 COG5048, COG5048, FOG: Zn-finger [General function prediction only].
DW559551	34653 COG5048, COG5048, FOG: Zn-finger [General function prediction only].
EG808347	34653 COG5048, COG5048, FOG: Zn-finger [General function prediction only].
CB509635	34653 COG5048, COG5048, FOG: Zn-finger [General function prediction only].
EG941358	34653 COG5048, COG5048, FOG: Zn-finger [General function prediction only].
DW563481	34653 COG5048, COG5048, FOG: Zn-finger [General function prediction only].
EG854672	34653 COG5048, COG5048, FOG: Zn-finger [General function prediction only].
DW580886	34653 COG5048, COG5048, FOG: Zn-finger [General function prediction only].
EG910587	34653 COG5048, COG5048, FOG: Zn-finger [General function prediction only].
DW551552	34653 COG5048, COG5048, FOG: Zn-finger [General function prediction only].
EG882916	34653 COG5048, COG5048, FOG: Zn-finger [General function prediction only].
CB494684	34653 COG5048, COG5048, FOG: Zn-finger [General function prediction only].
EG765323	34653 COG5048, COG5048, FOG: Zn-finger [General function prediction only].
CA052047	39S ribosomal protein L11, mitochondrial precursor
EG817024	39S ribosomal protein L2, mitochondrial precursor
EG789473	39S ribosomal protein L22, mitochondrial precursor
EG817925	3-ketoacyl-CoA thiolase, mitochondrial
CB496598	40S ribosomal protein S10
CB492405	40S ribosomal protein S11
CB493098	40S ribosomal protein S15a
CA059207	40S ribosomal protein S17
CB492680	40S ribosomal protein S17
CA045647	40S ribosomal protein S17
CB504002	40S ribosomal protein S18
CB498057	40S ribosomal protein S2
CB501446	40S ribosomal protein S20
CB494375	40S ribosomal protein S24
CA061989	40S ribosomal protein S27a
CB486904	40S ribosomal protein S3
CB493590	40S ribosomal protein S30
CB492855	40S ribosomal protein S8
CB498251	40S ribosomal protein S9
CX028682	42044 pfam02038, ATP1G1_PLM_MAT8, ATP1G1/PLM/MAT8 family..
CA058088	45217 pfam05316, VAR1, Mitochondrial ribosomal protein (VAR1). This family consists of the yeast mitochondrial ribosomal proteins VAR1. Mitochondria possess their own ribosomes responsible for the synthesis of a small number of proteins encoded by the ...
DW556534	45217 pfam05316, VAR1, Mitochondrial ribosomal protein (VAR1). This family consists of the yeast mitochondrial ribosomal proteins VAR1. Mitochondria possess their own ribosomes responsible for the synthesis of a small number of proteins encoded by the ...
EG935779	45217 pfam05316, VAR1, Mitochondrial ribosomal protein (VAR1). This family consists of the yeast mitochondrial ribosomal proteins VAR1. Mitochondria possess their own ribosomes responsible for the synthesis of a small number of proteins encoded by the ...
CA050423	45217 pfam05316, VAR1, Mitochondrial ribosomal protein (VAR1). This family consists of the yeast mitochondrial ribosomal proteins VAR1. Mitochondria possess their own ribosomes responsible for the synthesis of a small number of proteins encoded by the ...
EG871042	45217 pfam05316, VAR1, Mitochondrial ribosomal protein (VAR1). This family consists of the yeast mitochondrial ribosomal proteins VAR1. Mitochondria possess their own ribosomes responsible for the synthesis of a small number of proteins encoded by the ...
CA050309	45217 pfam05316, VAR1, Mitochondrial ribosomal protein (VAR1). This family consists of the yeast mitochondrial ribosomal proteins VAR1. Mitochondria possess their own ribosomes responsible for the synthesis of a small number of proteins encoded by the ...
CA350134	45217 pfam05316, VAR1, Mitochondrial ribosomal protein (VAR1). This family consists of the yeast mitochondrial ribosomal proteins VAR1. Mitochondria possess their own ribosomes responsible for the synthesis of a small number of proteins encoded by the ...
CB485952	45217 pfam05316, VAR1, Mitochondrial ribosomal protein (VAR1). This family consists of the yeast mitochondrial ribosomal proteins VAR1. Mitochondria possess their own ribosomes responsible for the synthesis of a small number of proteins encoded by the ...
DW557606	45217 pfam05316, VAR1, Mitochondrial ribosomal protein (VAR1). This family consists of the yeast mitochondrial ribosomal proteins VAR1. Mitochondria possess their own ribosomes responsible for the synthesis of a small number of proteins encoded by the ...
DY707325	45217 pfam05316, VAR1, Mitochondrial ribosomal protein (VAR1). This family consists of the yeast mitochondrial ribosomal proteins VAR1. Mitochondria possess their own ribosomes responsible for the synthesis of a small number of proteins encoded by the ...
CX258871	45217 pfam05316, VAR1, Mitochondrial ribosomal protein (VAR1). This family consists of the yeast mitochondrial ribosomal proteins VAR1. Mitochondria possess their own ribosomes responsible for the synthesis of a small number of proteins encoded by the ...
EG837847	45217 pfam05316, VAR1, Mitochondrial ribosomal protein (VAR1). This family consists of the yeast mitochondrial ribosomal proteins VAR1. Mitochondria possess their own ribosomes responsible for the synthesis of a small number of proteins encoded by the ...
EG865793	45217 pfam05316, VAR1, Mitochondrial ribosomal protein (VAR1). This family consists of the yeast mitochondrial ribosomal proteins VAR1. Mitochondria possess their own ribosomes responsible for the synthesis of a small number of proteins encoded by the ...
CA055409	45217 pfam05316, VAR1, Mitochondrial ribosomal protein (VAR1). This family consists of the yeast mitochondrial ribosomal proteins VAR1. Mitochondria possess their own ribosomes responsible for the synthesis of a small number of proteins encoded by the ...
CK990535	45217 pfam05316, VAR1, Mitochondrial ribosomal protein (VAR1). This family consists of the yeast mitochondrial ribosomal proteins VAR1. Mitochondria possess their own ribosomes responsible for the synthesis of a small number of proteins encoded by the ...
CA062822	45217 pfam05316, VAR1, Mitochondrial ribosomal protein (VAR1). This family consists of the yeast mitochondrial ribosomal proteins VAR1. Mitochondria possess their own ribosomes responsible for the synthesis of a small number of proteins encoded by the ...
EG876350	45217 pfam05316, VAR1, Mitochondrial ribosomal protein (VAR1). This family consists of the yeast mitochondrial ribosomal proteins VAR1. Mitochondria possess their own ribosomes responsible for the synthesis of a small number of proteins encoded by the ...
EG812012	45217 pfam05316, VAR1, Mitochondrial ribosomal protein (VAR1). This family consists of the yeast mitochondrial ribosomal proteins VAR1. Mitochondria possess their own ribosomes responsible for the synthesis of a small number of proteins encoded by the ...
EG936723	45217 pfam05316, VAR1, Mitochondrial ribosomal protein (VAR1). This family consists of the yeast mitochondrial ribosomal proteins VAR1. Mitochondria possess their own ribosomes responsible for the synthesis of a small number of proteins encoded by the ...
CA051106	45362 pfam05462, Dicty_CAR, Slime mold cyclic AMP receptor. This family consists of cyclic AMP receptor (CAR) proteins from slime molds. CAR proteins are responsible for controlling development in Dictyostelium discoideum..
DY719544	45362 pfam05462, Dicty_CAR, Slime mold cyclic AMP receptor. This family consists of cyclic AMP receptor (CAR) proteins from slime molds. CAR proteins are responsible for controlling development in Dictyostelium discoideum..
CB509590	45362 pfam05462, Dicty_CAR, Slime mold cyclic AMP receptor. This family consists of cyclic AMP receptor (CAR) proteins from slime molds. CAR proteins are responsible for controlling development in Dictyostelium discoideum..
CA051464	45362 pfam05462, Dicty_CAR, Slime mold cyclic AMP receptor. This family consists of cyclic AMP receptor (CAR) proteins from slime molds. CAR proteins are responsible for controlling development in Dictyostelium discoideum..
DW558247	45362 pfam05462, Dicty_CAR, Slime mold cyclic AMP receptor. This family consists of cyclic AMP receptor (CAR) proteins from slime molds. CAR proteins are responsible for controlling development in Dictyostelium discoideum..
DW575712	45362 pfam05462, Dicty_CAR, Slime mold cyclic AMP receptor. This family consists of cyclic AMP receptor (CAR) proteins from slime molds. CAR proteins are responsible for controlling development in Dictyostelium discoideum..
DY735635	45362 pfam05462, Dicty_CAR, Slime mold cyclic AMP receptor. This family consists of cyclic AMP receptor (CAR) proteins from slime molds. CAR proteins are responsible for controlling development in Dictyostelium discoideum..
EG905675	45362 pfam05462, Dicty_CAR, Slime mold cyclic AMP receptor. This family consists of cyclic AMP receptor (CAR) proteins from slime molds. CAR proteins are responsible for controlling development in Dictyostelium discoideum..
EG847522	45362 pfam05462, Dicty_CAR, Slime mold cyclic AMP receptor. This family consists of cyclic AMP receptor (CAR) proteins from slime molds. CAR proteins are responsible for controlling development in Dictyostelium discoideum..
CA050427	45362 pfam05462, Dicty_CAR, Slime mold cyclic AMP receptor. This family consists of cyclic AMP receptor (CAR) proteins from slime molds. CAR proteins are responsible for controlling development in Dictyostelium discoideum..
EG778921	45362 pfam05462, Dicty_CAR, Slime mold cyclic AMP receptor. This family consists of cyclic AMP receptor (CAR) proteins from slime molds. CAR proteins are responsible for controlling development in Dictyostelium discoideum..
EG916047	45362 pfam05462, Dicty_CAR, Slime mold cyclic AMP receptor. This family consists of cyclic AMP receptor (CAR) proteins from slime molds. CAR proteins are responsible for controlling development in Dictyostelium discoideum..
CX246785	45362 pfam05462, Dicty_CAR, Slime mold cyclic AMP receptor. This family consists of cyclic AMP receptor (CAR) proteins from slime molds. CAR proteins are responsible for controlling development in Dictyostelium discoideum..
CX246641	45895 pfam06003, SMN, Survival motor neuron protein (SMN). This family consists of several eukaryotic survival motor neuron (SMN) proteins. The Survival of Motor Neurons (SMN) protein, the product of the spinal muscular atrophy-determining gene, is par...
CB510480	47392 smart00043, CY, Cystatin-like domain; Cystatins are a family of cysteine protease inhibitors that occur mainly as single domain proteins. However some extracellular proteins such as kininogen, His-rich glycoprotein and fetuin also contain these d...
CB500000	47828 smart00527, HMG17, domain in high mobilty group proteins HMG14 and HMG 17; .
EG830059	47891 smart00595, MADF, subfamily of SANT domain .
CA060424	60S acidic ribosomal protein P0
CA036847	60S acidic ribosomal protein P2
CA770456	60S ribosomal protein L10
CB496671	60S ribosomal protein L10a-2
CA063007	60S ribosomal protein L17
CB500094	60S ribosomal protein L18
CB515441	60S ribosomal protein L18a
CB511970	60S ribosomal protein L19
CB509649	60S ribosomal protein L23a
CB509769	60S ribosomal protein L27a
CB502045	60S ribosomal protein L28
CB510534	60S ribosomal protein L28
CB510538	60S ribosomal protein L3
CA042790	60S ribosomal protein L3
CB487027	60S ribosomal protein L3
CA043200	60S ribosomal protein L32
CA770154	60S ribosomal protein L32
CB492771	60S ribosomal protein L4-A
CB503205	60S ribosomal protein L4-B
CA054589	60S ribosomal protein L5
CB497420	60S ribosomal protein L7a
CB494677	60S ribosomal protein L8
CK991300	60S ribosomal protein L9
CB503706	68138 pfam04554, Extensin_2, Extensin-like region..
CA048145	68174 pfam04592, SelP_N, Selenoprotein P, N terminal region. SelP is the only known eukaryotic selenoprotein that contains multiple selenocysteine (Sec) residues, and accounts for more than 50% of the selenium content of rat and human plasma. It is tho...
DW562303	70724 pfam07271, Cytadhesin_P30, Cytadhesin P30/P32. This family consists of several Mycoplasma species specific Cytadhesin P32 and P30 proteins. P30 has been found to be membrane associated and localised on the tip organelle. It is thought that it is ...
CA063225	70724 pfam07271, Cytadhesin_P30, Cytadhesin P30/P32. This family consists of several Mycoplasma species specific Cytadhesin P32 and P30 proteins. P30 has been found to be membrane associated and localised on the tip organelle. It is thought that it is ...
CA057022	72425 pfam09007, EBP50_C-term, EBP50, C-terminal. This C terminal domain allows interaction of EBP50 with FERM (four-point one ERM) domains, resulting in the activation of Ezrin-radixin-moesin (ERM), with subsequent cytoskeletal modulation and cellular...
DW557157	77693 PRK10263, PRK10263, DNA translocase FtsK.
CB491396	78 kDa glucose-regulated protein precursor
EG826999	79655 pfam00619, CARD, Caspase recruitment domain. Motif contained in proteins involved in apoptotic signaling. Predicted to possess a DEATH (pfam00531) domain-like fold..
CA038580	88696 pfam00100, Zona_pellucida, Zona pellucida-like domain..
EG827492	Abl interactor 1
CA769992	Actin-related protein 2/3 complex subunit 2
EG779412	Activating signal cointegrator 1 complex subunit 1
CB493716	Acyl-CoA-binding protein
CA058225	Adaptin ear-binding coat-associated protein 2
CB494476	Adenosylhomocysteinase B
CA060285	Adenylate kinase isoenzyme 2, mitochondrial
EG912044	Adhesive plaque matrix protein precursor
CA057203	ADP/ATP translocase 2
CA047721	AF091593 Danio rerio synaptosome-associated protein 25.1 (Snap) mRNA, partial cds
CA057633	AF483541_1 VHSV-induced protein [Oncorhynchus mykiss]
CA051641	Alanine aminotransferase 2
CA044233	Alanine aminotransferase 2-like
EG802669	aldehyde dehydrogenase 16 family, member A1
DY708863	alpha (1,3)-fucosyltransferase fragment 3 [Helicobacter acinonychis str. Sheeba]
EG825464	Alpha-1,3-mannosyl-glycoprotein 2-beta-N-acetylglucosaminyltransferase
EG787440	Alpha-actinin-2
DY738866	Alpha-L-iduronidase precursor
EG917207	Alpha-soluble NSF attachment protein
DY714125	Ammonium transporter Rh type C
CA059497	AN1-type zinc finger protein 2B
CA051704	Androgen-induced proliferation inhibitor
CB497587	Annexin A1
CB498630	Apolipoprotein Eb precursor
CB509461	Apolipoprotein Eb precursor
DY723320	Apoptotic protease-activating factor 1
CA043408	Arsenical pump-driving ATPase
CA044918	Arylamine N-acetyltransferase, pineal gland isozyme NAT-10
CK990237	Aspartate aminotransferase, mitochondrial precursor
DY696150	Aspartoacylase
CB511606	Ataxin-2
CA042951	ATP synthase subunit gamma, mitochondrial precursor
CB515219	ATP-binding cassette sub-family A member 1
CX041897	ATP-binding cassette sub-family A member 1
CB505197	ATP-binding cassette sub-family B member 8, mitochondrial precursor
CA057181	ATP-dependent RNA helicase DDX51
CB517907	ATP-dependent RNA helicase DHX8
EG873167	AY872256S1 Oncorhynchus mykiss IgH.A locus, partial sequence
CA059372	AY872256S1 Oncorhynchus mykiss IgH.A locus, partial sequence
CB515381	Band 3 anion exchange protein
CB512373	Barrier-to-autointegration factor
CA057381	Barrier-to-autointegration factor
CB492685	Barrier-to-autointegration factor
CB496654	Barrier-to-autointegration factor
CB505698	Barrier-to-autointegration factor
CA056637	Basic leucine zipper and W2 domain-containing protein 1-A
CA062873	Beta-1,4-galactosyltransferase 7
CA037450	Beta-2-glycoprotein 1 precursor
DY732665	Beta-glucuronidase precursor
DW579271	Beta-lactamase-like protein 2
DY715232	Beta-soluble NSF attachment protein
DY701280	Bifunctional 3-phosphoadenosine 5-phosphosulfate synthetase 2
EG883772	Biogenesis of lysosome-related organelles complex-1 subunit 3
CB512649	Brain protein 44
CB488115	Brain protein 44
EG886681	Bromodomain and WD repeat-containing protein 1
EG904432	Bystin
CB491335	C10orf97 protein [Homo sapiens]
CX142820	C1q-related factor precursor
EG850751	C33G8.2 [Caenorhabditis elegans]
CA057289	Casein kinase I isoform alpha
CA060239	Caspase-8 precursor
CB512129	Cathepsin F precursor
CA051900	Cathepsin L1 precursor
CA053804	CD276 antigen precursor
DW562060	Cell division cycle protein 16 homolog
EG838102	Cell division protein kinase 7
DW543341	Cell growth regulator with RING finger domain protein 1
DW571875	Cell growth regulator with RING finger domain protein 1
CA057076	cGMP-gated cation channel alpha-1
EG827037	Chromobox protein homolog 1
DW555896	Chromobox protein homolog 5
CB499689	Chromodomain-helicase-DNA-binding protein 2
EG842253	Churchill protein
CB515009	Circumsporozoite protein precursor
CA043257	Class I histocompatibility antigen, F10 alpha chain precursor
CA041995	Class I histocompatibility antigen, F10 alpha chain precursor
CA051328	Clathrin coat assembly protein AP180
CA052004	Claudin-19
CX250422	Claudin-4
DW551468	CMP-N-acetylneuraminate-beta-galactosamide-alpha-2,3-sialyltransferase
CA051865	Coiled-coil domain-containing protein 124
CA062377	Coiled-coil domain-containing protein 82
CA051963	Coiled-coil-helix-coiled-coil-helix domain-containing protein 2, mitochondrial precursor
CA064457	Cold-inducible RNA-binding protein
CA048095	Cold-inducible RNA-binding protein
CB509899	Cold-inducible RNA-binding protein
CB499204	Cold-inducible RNA-binding protein
CB494505	Collagen alpha-1(I) chain precursor
CA064541	Collagen alpha-1(I) chain precursor
CA374940	Collagen alpha-1(V) chain precursor
CB515159	Collagen alpha-2(I) chain precursor
CB498518	Collagen alpha-2(I) chain precursor
CB486593	Collagen alpha-2(I) chain precursor
CB492485	Collagen alpha-2(I) chain precursor
CB492969	Complement C3-1
CB489347	Complement C3-1
CA052383	Complement component C6 precursor
CA060300	Complement component C7 precursor
CA057650	Complement factor D precursor
CA063907	Complement factor D precursor
CA061037	Conserved oligomeric Golgi complex component 3
CA057912	COP9 signalosome complex subunit 1
EG935214	Coregonus artedi growth hormone II gene, intron d
CA387189	CREB-binding protein
CA042064	Crystallin J1B
EG918362	C-type natriuretic peptide 3 precursor
CX124226	Culicoides sonorensis gelsolin gene, partial cds
CA063444	C-X-C chemokine receptor type 4
EG780843	Cyclic AMP-dependent transcription factor ATF-4
EG859488	Cyclin-C
EG785203	Cysteine-rich with EGF-like domain protein 1 precursor
CK990761	Cytochrome b
CA044110	Cytochrome b5
CA060625	Cytochrome b-c1 complex subunit 1, mitochondrial precursor
CA041460	Cytochrome b-c1 complex subunit 2, mitochondrial precursor
EG798235	Cytochrome b-c1 complex subunit 7
CK991044	Cytochrome c oxidase polypeptide VIc precursor
CB487751	Cytochrome c oxidase subunit 2
CN442548	Cytochrome c oxidase subunit 2
CN442524	Cytochrome c oxidase subunit 2
CN442536	Cytochrome c oxidase subunit 3
CK991017	Cytochrome c oxidase subunit 3
CK990846	Cytochrome c oxidase subunit 3
EG928046	Cytochrome c oxidase subunit 7C, mitochondrial precursor
DW546164	Cytochrome P450 7B1
EG796744	Cytoplasmic polyadenylation element-binding protein 2
CA062829	Cytoskeleton-associated protein 5
CB506393	Cytosolic sulfotransferase 2
CB494000	Danio rerio collagen, type I, alpha 1 (col1a1), mRNA
CB514361	Danio rerio insulin-like growth factor binding protein 5, mRNA (cDNA clone MGC:76889 IMAGE:6520159), complete cds
DW542027	Danio rerio signal peptide peptidase 3, mRNA (cDNA clone MGC:114093 IMAGE:7441508), complete cds
EG866149	death associated protein 1b [Danio rerio]
EG829657	Deoxyribonuclease gamma precursor
EG871082	DET1- and DDB1-associated protein 1
CA050859	Developmentally-regulated GTP-binding protein 2
CA061137	Diamine acetyltransferase 1
CA043782	DNA polymerase subunit delta-4
CX038018	DNA repair protein RAD50
CA369758	DNA-binding protein inhibitor ID-1
CA365011	DNA-binding protein inhibitor ID-2
CA366563	DNA-binding protein inhibitor ID-2
CB496358	DNA-binding protein inhibitor ID-2
CA058094	DNA-directed RNA polymerase II subunit RPB2
CA063443	Dynamin-1-like protein
EG840801	Dynein light chain 1, cytoplasmic
DY723020	Dynein light chain Tctex-type 3
DW580590	Dysbindin
CA051870	EF-hand domain-containing family member A1
DW550569	EGF-containing fibulin-like extracellular matrix protein 2 precursor
CA062862	EGF-like module-containing mucin-like hormone receptor-like 1 precursor
DW580784	Electron transfer flavoprotein subunit alpha, mitochondrial precursor
CB488792	Elongation of very long chain fatty acids protein 4
CB491001	Embryonic protein UVS.2 precursor
DW556268	Endonuclease VIII-like 1
CA050145	Enhancer of mRNA-decapping protein 4
CA052666	Epidermal growth factor receptor pathway substrate 8-like protein 3
EG816219	Epidermis-type lipoxygenase 3
EG882631	Epithelial cadherin precursor
CA056269	Eukaryotic translation initiation factor 2 subunit 3
CA052572	Eukaryotic translation initiation factor 3 subunit E-interacting protein
CA057176	Eukaryotic translation initiation factor 3 subunit M
CX355804	Eukaryotic translation initiation factor 4E transporter
EG929116	Eukaryotic translation initiation factor 4E-1A
CA057119	Eukaryotic translation initiation factor 4E-1A-binding protein
CA064251	Eukaryotic translation initiation factor 4E-binding protein 2
EG876370	Exosome complex exonuclease RRP45
CB516919	Extracellular matrix protein 1 precursor
CA063486	F-actin-capping protein subunit beta
CB509827	Fatty acid-binding protein, heart
DW539669	Fatty aldehyde dehydrogenase
EG893024	Fatty aldehyde dehydrogenase
DW581282	F-box protein 7
DY725140	FERM, RhoGEF and pleckstrin domain-containing protein 1
CA049433	Ferritin, heavy subunit
CK990424	Ferritin, heavy subunit
CB499529	Ferritin, heavy subunit
CB486281	Ferritin, heavy subunit
CB497884	Ferritin, middle subunit
CB507396	Ferritin, middle subunit
CB508009	Ferritin, middle subunit
CB506201	Ferritin, middle subunit
DY723144	FK506-binding protein 10 precursor
CA053571	Flavin reductase
DW549750	Forkhead box protein C1
CA040396	Forkhead box protein K2
CA048728	Formin-like protein 1
CA062426	Fructose-bisphosphate aldolase B
CB514539	Fumarylacetoacetase
CA051374	G patch domain-containing protein 8
CA041895	Galectin-2
CB497737	Gamma-crystallin B
CB492498	Gamma-crystallin M3
CA051509	Gastrula zinc finger protein XlCGF49.1
DY709085	Gastrula zinc finger protein XlCGF49.1
CA063958	GatC-like protein
CB517749	Glioma pathogenesis-related protein 1 precursor
DY694504	Glutaminyl-peptide cyclotransferase-like protein
CA054831	Glutaredoxin-3
EG821080	Glutathione peroxidase 7 precursor
CB494642	Glutathione S-transferase kappa 1
CB491260	Glycine cleavage system H protein, mitochondrial precursor
CA061081	Glycylpeptide N-tetradecanoyltransferase 1
EG928757	Golgin subfamily B member 1
CA055119	Growth hormone-inducible transmembrane protein
EG866259	GTPase IMAP family member 1
CB510892	Guanidinoacetate N-methyltransferase
CA062800	Guanine nucleotide-binding protein G(i), alpha-2 subunit
CB515238	Guanylate kinase
CB510300	Haptoglobin precursor
CB510049	Heat shock cognate 70 kDa protein
EG884321	Heat shock cognate 70 kDa protein
EG813231	Heat shock cognate 71 kDa protein
EG863715	Hematopoietically-expressed homeobox protein hhex
CB494536	Hemoglobin subunit beta
CB510510	Hemopexin precursor
CA041792	Heterogeneous nuclear ribonucleoprotein A0
EG877911	Heterogeneous nuclear ribonucleoprotein H2
CA051810	High mobility group-T protein
DW574200	Histidine ammonia-lyase
EG904598	Histone deacetylase 1
CA051861	Histone deacetylase 4
CB486360	Histone-binding protein RBBP4
EG926004	Homeobox protein EMX2
CX259129	Homeobox protein Hox-A11b
CA061586	Homologous-pairing protein 2 homolog
CA056448	Hsp70-binding protein 1
CB493925	Ictacalcin
CB492793	Ictacalcin
CB510949	Ictacalcin
CN442522	Ig kappa chain V-III region MOPC 63 precursor
CA061797	Ig kappa chain V-IV region B17 precursor
CA063974	Integral membrane protein 2B
DW550837	Integrator complex subunit 4
DW545511	Integrin alpha-8 precursor
EG849787	Integrin alpha-E precursor
CA063164	Integrin beta-1 precursor
DW549711	Interferon regulatory factor 2-binding protein 2-A
DW553330	Interferon regulatory factor 5
CA060054	Interferon-induced protein 44
CA051030	Interferon-related developmental regulator 2
DY738747	Junction plakoglobin
CB498181	Kelch repeat and BTB domain-containing protein 10
CB497817	Keratin, type II cytoskeletal 8
CA056190	Keratin-associated protein 4-12
CB489980	Kynurenine/alpha-aminoadipate aminotransferase mitochondrial precursor
CB487303	Lectin precursor
DW568458	Leucine-rich repeat neuronal protein 3 precursor
EG897144	Leukocyte elastase inhibitor
CX067481	LIM/homeobox protein Lhx9
CA043176	Lipocalin precursor
CA045988	Lipocalin precursor
EG879927	Lithognathus mormyrus clone lithmor761 mRNA sequence
EG928280	Low-density lipoprotein receptor-related protein 2 precursor
EG929306	LSM domain-containing protein 1
CA061344	Lymphocyte antigen 75 precursor
CA059752	Macrophage erythroblast attacher
CA056387	Macrophage mannose receptor 1 precursor
CA056754	Major facilitator superfamily domain-containing protein 1
CA061305	Mannan-binding lectin serine protease 2 precursor
CA057970	Mediator of RNA polymerase II transcription subunit 15
DW569325	Membrane metallo-endopeptidase-like 1
EG847985	Methionine aminopeptidase 2
DY702584	Methylmalonate-semialdehyde dehydrogenase [acylating], mitochondrial precursor
CA052565	Methyltransferase-like protein 6
CA379411	MGC84822 protein [Xenopus laevis]
CA038119	Microfibrillar-associated protein 1
CA056915	Microtubule-actin cross-linking factor 1, isoform 4
CB496890	Mitochondrial 28S ribosomal protein S29
CB498734	Mitochondrial import receptor subunit TOM40 homolog
CB498304	Mitochondrial inner membrane protein
DY703486	Mitochondrial tumor suppressor 1 homolog
CB517525	Mitochondrial uncoupling protein 2
CB491302	Mitochondrial uncoupling protein 2
CA048093	Moesin
CB514339	MPN domain-containing protein
EG879227	Mus musculus synaptotagmin binding, cytoplasmic RNA interacting protein, mRNA (cDNA clone MGC:60458 IMAGE:30012104), complete cds
CB497206	myelin basic protein [Danio rerio]
DW567544	Myoneurin
DY709564	Myosin phosphatase Rho-interacting protein
BU965885	Myosin regulatory light chain 2, atrial isoform
DY724284	Myosin-10
CB510353	NADH dehydrogenase [ubiquinone] 1 alpha subcomplex subunit 3
CA054046	NADH dehydrogenase [ubiquinone] 1 beta subcomplex subunit 4
CB497664	NADH dehydrogenase [ubiquinone] 1 beta subcomplex subunit 5, mitochondrial precursor
DY723063	NADH dehydrogenase [ubiquinone] flavoprotein 2, mitochondrial precursor
CN442510	NADH-ubiquinone oxidoreductase chain 1
CN442557	NADH-ubiquinone oxidoreductase chain 1
CA037448	NADH-ubiquinone oxidoreductase chain 2
DY706305	NADH-ubiquinone oxidoreductase chain 5
BU965677	NADH-ubiquinone oxidoreductase chain 5
CA050584	Nascent polypeptide-associated complex subunit alpha
CK991355	Nascent polypeptide-associated complex subunit alpha
CA386695	Nck-associated protein 1
CA042670	NEDD4 family-interacting protein 1
CA039304	Negative elongation factor C/D
DY706339	Neutral alpha-glucosidase AB precursor
CB516999	Nitrilase homolog 2
CB499976	Nodal homolog precursor
CA061219	Non-specific lipid-transfer protein
CB512499	Nuclease-sensitive element-binding protein 1
EG907634	Nucleolar protein 11
CA769961	Nucleolar RNA helicase 2
CA059821	Nucleolar RNA helicase 2
DW550586	OMU73840 Oncorhynchus mykiss aryl hydrocarbon receptor nuclear translocator isoform a (ARNT) mRNA, complete cds
DW539118	OMY417877 Oncorhynchus mykiss mRNA for vitellogenin receptor (vtg receptor gene)
CB499998	Oncorhynchus keta clone Oke.MARCKS.83.66 myristoylated alanine-rich protein kinase (MARCKS) gene, partial sequence
CA057036	Oncorhynchus mykiss clone B32 VHSV-induced protein mRNA, complete cds
CA040010	Oncorhynchus mykiss clone B32 VHSV-induced protein mRNA, complete cds
CB498940	Oncorhynchus mykiss clone B32 VHSV-induced protein mRNA, complete cds
CB499762	Oncorhynchus mykiss clone B32 VHSV-induced protein mRNA, complete cds
CA384955	Oncorhynchus mykiss genes, MHC class I b region, complete cds
CK991150	Oncorhynchus mykiss HSC70A mRNA for heat shock 70kDa protein 8 isoform a, complete cds
CK990927	Oncorhynchus mykiss mRNA for carbonic anhydrase 2, complete cds
CX248497	Oncorhynchus mykiss mRNA for complement factor H precursor (cfh gene)
CX246515	Oncorhynchus mykiss mRNA for interleukin-17 receptor (il17R gene)
CA051762	Oncorhynchus mykiss nonclassical MHC class I antigen (Onmy-LAA) gene, Onmy-LAA*0101 allele, complete cds
CA053955	Oncorhynchus mykiss Onmy-LDA gene for MHC class I antigen, allele: Onmy-LDA*0101, and other genes, complete cds
DW550493	Oncorhynchus mykiss SLC26A1-like protein mRNA, complete cds
DW560859	Oncorhynchus mykiss SYPG1 (SYPG1), PHF1 (PHF1), and RGL2 (RGL2) genes, complete cds; DNaseII pseudogene, complete sequence; LGN-like, PBX2 (PBX2), NOTCH-like, TAP1 (TAP1), and BRD2 (BRD2) genes, complete cds; and MHCII-alpha and Raftlin-like pseudogene...
DW536316	Oncorhynchus mykiss SYPG1 (SYPG1), PHF1 (PHF1), and RGL2 (RGL2) genes, complete cds; DNaseII pseudogene, complete sequence; LGN-like, PBX2 (PBX2), NOTCH-like, TAP1 (TAP1), and BRD2 (BRD2) genes, complete cds; and MHCII-alpha and Raftlin-like pseudogene...
CK990946	Oncorhynchus mykiss toxin-1 mRNA, complete cds
CB489828	Oreochromis mossambicus clone SSH #16 amino acid system A transporter-like mRNA, complete cds
DW584037	Oxidation resistance protein 1
DY719845	P2X purinoceptor 1
CA366949	Pagrus major NAC alpha mRNA, partial cds
CB496775	Paraplegin
CA051329	Paraplegin
CA042561	PDZ domain-containing protein 1
CB490368	Peptide chain release factor 1
DW567538	Pericentriolar material 1 protein
CA051117	Periodic tryptophan protein 2 homolog
CB517632	Peripheral myelin protein 22
CA054618	Peroxiredoxin-1
CB496561	Peroxiredoxin-5, mitochondrial precursor
CA055510	Peroxiredoxin-5, mitochondrial precursor
CA056766	PHD finger protein 10
CA060134	Phosphate carrier protein, mitochondrial precursor
CB511544	Phosphatidylinositol 3-kinase regulatory subunit alpha
DY699713	Phosphatidylinositol 3-kinase regulatory subunit gamma
DY715259	Phosphoinositide 3-kinase regulatory subunit 6
DY707713	Phospholipase A1 member A precursor
CB510681	Phospholipid hydroperoxide glutathione peroxidase, mitochondrial precursor
CB491203	Phospholipid hydroperoxide glutathione peroxidase, mitochondrial precursor
CB486388	Phosphorylase b kinase gamma catalytic chain, skeletal muscle isoform
CA047116	PLAC8-like protein 1
CB509509	Plasma retinol-binding protein 1
CB492550	Plasma retinol-binding protein 2
CA037954	Plasminogen
CB517769	Plasminogen activator inhibitor 1 RNA-binding protein
EG925220	Plasticin
DY702863	Plasticin
DY731461	Polyadenylate-binding protein 1-A
DW572945	Polycystic kidney disease protein 1-like 3 precursor
CA050290	polyprotein [Atlantic salmon swim bladder sarcoma virus]
CA052206	PQ-loop repeat-containing protein 2
EG772992	PREDICTED: Danio rerio hypothetical LOC557108 (LOC557108), mRNA
CB514918	PREDICTED: Macaca mulatta membrane associated DNA binding protein, transcript variant 5 (MNAB), mRNA
EG925646	PREDICTED: similar to deltex 4 homolog [Danio rerio]
CA347927	PREDICTED: similar to FLN29 gene product [Danio rerio]
CX033217	PREDICTED: similar to FNBP4 protein [Danio rerio]
CA058271	PREDICTED: similar to interferon-inducible protein Gig2 [Danio rerio]
CA053970	PREDICTED: similar to mic2l1 isoform 3 [Danio rerio]
CX030263	PREDICTED: similar to mitochondrial ribosomal protein L41 [Gallus gallus]
DY696951	PREDICTED: similar to PTPL1-associated RhoGAP 1 [Danio rerio]
CA381654	PREDICTED: similar to serine arginine-rich pre-mRNA splicing factor SR-A1 [Danio rerio]
CB514454	PREDICTED: similar to stabilin-1 [Danio rerio]
DY708793	PREDICTED: similar to Tripartite motif protein 66 [Danio rerio]
CX249468	PREDICTED: similar to tubulin, beta, 2 [Danio rerio]
CA060198	Prefoldin subunit 5
EG760286	Pre-mRNA-splicing factor SLU7
CX250214	Probable phospholipid-transporting ATPase IF
CA050814	Probable RNA-binding protein 19
DY700355	Probable sodium-coupled neutral amino acid transporter 6
CB498732	Proliferation-associated protein 2G4
DY723226	prostate stem cell antigen precursor-like [Ictalurus punctatus]
CA038358	Proteasome subunit alpha type-2
CK990223	Protein asteroid homolog 1
EG929109	Protein atad4-B
CA052366	Protein BTG1
EG806935	Protein C20orf11 homolog
EG823590	Protein C9orf32.
EG899245	Protein CXorf40A
CK991171	Protein DJ-1
CB517870	Protein ERGIC-53 precursor
DW555775	Protein FAM26E
DY703211	Protein FAM38A
CA053637	Protein FAM3C precursor
CA048917	Protein FAM65A
CA052806	Protein farnesyltransferase subunit beta
DW570328	Protein KIAA1219
DY699210	Protein lunapark-B
DW562519	Protein MEMO1
DW553647	Protein phosphatase methylesterase 1
CA062369	Protein regulator of cytokinesis 1
CB504209	Protein S100-A1
CB488341	Protein S100-A1
EG897599	Protein SFRS12IP1
CB512930	Protein transport protein Sec61 subunit beta
CA056306	Protein virilizer homolog
CB509775	Prothrombin precursor
EG838937	Proto-oncogene tyrosine-protein kinase Src
DY695850	Pumilio domain-containing protein C14orf21 homolog
CA383266	Putative alpha-1,2-glucosyltransferase ALG10-B
EG885768	Putative ferric-chelate reductase 1
CA059432	Putative hydroxypyruvate isomerase
CA386622	Putative nudix hydrolase 1
DW536932	Putative Polycomb group protein ASXL1
CA347004	Putative ribosomal RNA methyltransferase 2
DW566590	Putative RNA-binding protein Luc7-like 1
CA041782	Putative serine protease K12H4.7 precursor
EG835579	Pyrin
EG917245	Rab6-interacting protein 1
CA042955	Ran GTPase-activating protein 1
CA049405	Ras association domain-containing protein 1
CA051751	Ras-related protein Rab-11B
DW548484	Ras-related protein Rab-1A
DY696735	Ras-related protein Rab-33B
CA063259	Ras-related protein Rap-1b precursor
CA044758	Regulator of G-protein signaling 5
CB517175	Response gene to complement 32 protein
CA059307	Response gene to complement 32 protein
CA062902	Reticulon-3
CA046641	Reticulon-4
CA052064	Retinol dehydrogenase 14
EG926373	Rho-related GTP-binding protein RhoF precursor
DY733207	Ribonuclease inhibitor
DW549718	RING finger and WD repeat domain-containing protein 3
EG784036	RING finger protein 181
CA383834	RING finger protein 185
DW566481	RNA-binding motif protein, X-linked 2
EG768675	Ryanodine receptor 3
CA055563	SAGA-associated factor 29 homolog
CK990617	Salmo salar clone CH214-714P22 MHC Class I (Sasa-UBA) gene, Sasa-UBA*0601 allele, partial cds; and proteasome subunit beta type 8 (PSMB8a), proteasome subunit beta type 10 (PSMB10a), PSMB9a-like (PSMB9a-like), proteosome subunit beta type 9 (PSMB9), tr...
DW570298	Salmo salar clone CH214-714P22 MHC Class I (Sasa-UBA) gene, Sasa-UBA*0601 allele, partial cds; and proteasome subunit beta type 8 (PSMB8a), proteasome subunit beta type 10 (PSMB10a), PSMB9a-like (PSMB9a-like), proteosome subunit beta type 9 (PSMB9), tr...
EG781545	Salmo salar clone CH214-714P22 MHC Class I (Sasa-UBA) gene, Sasa-UBA*0601 allele, partial cds; and proteasome subunit beta type 8 (PSMB8a), proteasome subunit beta type 10 (PSMB10a), PSMB9a-like (PSMB9a-like), proteosome subunit beta type 9 (PSMB9), tr...
CX031876	Salmo salar clone CH214-714P22 MHC Class I (Sasa-UBA) gene, Sasa-UBA*0601 allele, partial cds; and proteasome subunit beta type 8 (PSMB8a), proteasome subunit beta type 10 (PSMB10a), PSMB9a-like (PSMB9a-like), proteosome subunit beta type 9 (PSMB9), tr...
CA056658	Salmo salar mitochondrial DNA for ATPase 6,Cytochrome Oxidase subunit,NADH Dehydrogenase subunit,complete and partial cds
CB502803	Selenoprotein Pa precursor
CA054395	Serine palmitoyltransferase 1
CA054206	Serine/threonine-protein phosphatase 2A 65 kDa regulatory subunit A beta isoform
CA044324	Serine/threonine-protein phosphatase 2A regulatory subunit B
CB509804	Serine/threonine-protein phosphatase 2A regulatory subunit B subunit gamma
DY698721	Serine-threonine kinase receptor-associated protein
CA063639	Seryl-tRNA synthetase, mitochondrial precursor
CB494472	Sesbania drummondii clone SSH-1_01_F12_T3 mRNA sequence
CX124921	Sesbania drummondii clone SSH-1_01_F12_T3 mRNA sequence
CX066458	Sesbania drummondii clone SSH-1_01_F12_T3 mRNA sequence
DW539913	SH3 domain-binding protein 5
CB499284	SHC SH2 domain-binding protein 1
DW542957	Signal recognition particle 72 kDa protein
EG930079	Single Ig IL-1-related receptor
CA051018	Skin secretory protein xP2 precursor
CX026832	Small nuclear ribonucleoprotein Sm D1
CA055783	S-methyl-5-thioadenosine phosphorylase
CB510517	Sodium/potassium-transporting ATPase subunit alpha-1 precursor
CA062436	Sodium/potassium-transporting ATPase subunit beta-233
DY738842	Sodium-dependent phosphate transport protein 2A
CA043925	Soluble calcium-activated nucleotidase 1
DW573525	Solute carrier family 12 member 3
DW565736	Solute carrier family 2, facilitated glucose transporter member 5
CA051222	Solute carrier family 22 member 2
EG933051	Solute carrier family 22 member 4
DW572214	Solute carrier family 22 member 5
CB512664	Solute carrier family 22 member 7
DW536390	Solute carrier family 43 member 3
EG875596	Sorting nexin-2
CA048079	SPARC precursor
DY694238	Spectrin alpha chain, brain
EG927609	Splicing factor, arginine/serine-rich 2
CA064291	Splicing factor, arginine/serine-rich 7
CB486047	Stathmin
DW575606	STE20/SPS1-related proline-alanine-rich protein kinase
EG842683	Sterile alpha motif domain-containing protein 9
EG758275	Sterile alpha motif domain-containing protein 9
CB517761	Stonustoxin subunit beta
CB517062	Stonustoxin subunit beta
DY720792	Striatin
EG888926	Structural maintenance of chromosomes protein 1B
CA064518	Strumpellin
EG864141	Succinate dehydrogenase [ubiquinone] flavoprotein subunit A, mitochondrial precursor
CA362956	Superkiller viralicidic activity 2-like 2
EG898602	Superkiller viralicidic activity 2-like 2
CA058662	Sushi, von Willebrand factor type A, EGF and pentraxin domain-containing protein 1 precursor
CX254709	Synaptogyrin-2
DY740191	Synaptophysin
EG797883	Syntaxin-5
CB517037	Taeniopygia guttata clone 0061P0034B12 male-enhanced antigen variant 1-like mRNA, complete sequence
CA057125	Tartrate-resistant acid phosphatase type 5 precursor
CA057053	T-cell differentiation antigen CD6 precursor
CA051850	T-complex protein 1 subunit eta
CA049883	Tensin-like C1 domain-containing phosphatase
EG782319	Thioredoxin domain-containing protein 14 precursor
CA055098	THO complex subunit 6 homolog
DY706012	Threonyl-tRNA synthetase, cytoplasmic
CA044426	TM4SF5: Transmembrane 4 L6 family member 5
DW539748	TNF receptor-associated factor 5
EG905464	TNFAIP3-interacting protein 2 (tnip2)
CA060731	Trafficking protein particle complex subunit 2-like protein
DW541549	Transcription initiation factor IIF subunit beta
CB491301	Transcriptional repressor NF-X1
DY715951	Transcriptional repressor p66 beta
CA054580	Transforming protein RhoA precursor
CN442546	Translationally-controlled tumor protein
DW531811	Translocation-associated membrane protein 1-like 1
CA056406	Transmembrane protease, serine 2
CA052731	Transmembrane protein 14C
CA051156	Transmembrane protein 60
DW566791	Transposable element Tc1 transposase
EG869666	Transposable element Tcb1 transposase
DW536727	Transposable element Tcb1 transposase
CB488927	Transposable element Tcb1 transposase
EG818143	Transposon TX1 uncharacterized 149 kDa protein
EG930266	Trichohyalin
DW549918	Tripartite motif-containing protein 16
CA042663	Tripartite motif-containing protein 25
EG766257	Tripartite motif-containing protein 25
EG930131	Tripartite motif-containing protein 29
CX249064	Tryptophan-rich protein
CB511276	Tubulin alpha-1B chain
CA055057	Tubulin beta chain
CA055472	Tyrosine-protein kinase CSK
CA050477	U4/U6.U5 tri-snRNP-associated protein 1
EG818477	U4/U6.U5 tri-snRNP-associated protein 3
CA041405	Ubiquinone biosynthesis protein COQ9, mitochondrial precursor
DY736747	Ubiquitin carboxyl-terminal hydrolase 20
CA052742	Ubiquitin carboxyl-terminal hydrolase 47
CB487340	Ubiquitin thioesterase OTUB2
CB492525	Ubiquitin-like protein FUBI
DW579295	Ubiquitously transcribed X chromosome tetratricopeptide repeat protein
DW563884	Uncharacterized protein C16orf45 homolog
DY723351	Uncharacterized protein C18orf54 precursor
EG886881	Uncharacterized protein C3orf17
CA050664	Uncharacterized protein KIAA1853 homolog
CA051526	UNKNOWN
DY725496	UNKNOWN
DW584282	UNKNOWN
DW576690	UNKNOWN
DY731429	UNKNOWN
CA054661	UNKNOWN
CA051654	UNKNOWN
DW561659	UNKNOWN
CA055129	UNKNOWN
CB517893	UNKNOWN
CA051324	UNKNOWN
CA041258	UNKNOWN
CB516803	UNKNOWN
EG764690	UNKNOWN
CA052057	UNKNOWN
DY709342	UNKNOWN
CA061671	UNKNOWN
DW572264	UNKNOWN
DW552681	UNKNOWN
DW550136	UNKNOWN
CA052639	UNKNOWN
DY710748	UNKNOWN
DY699380	UNKNOWN
EG787797	UNKNOWN
CA052309	UNKNOWN
DY708071	UNKNOWN
CX246455	UNKNOWN
CX030094	UNKNOWN
EG884210	UNKNOWN
CA058860	UNKNOWN
DW581222	UNKNOWN
DW577863	UNKNOWN
CA058391	UNKNOWN
DY720231	UNKNOWN
CB493980	UNKNOWN
CA047023	UNKNOWN
CA054818	UNKNOWN
CX251659	UNKNOWN
DW537293	UNKNOWN
CA037557	UNKNOWN
DW572572	UNKNOWN
CA059611	UNKNOWN
DW571299	UNKNOWN
DY697937	UNKNOWN
DY724014	UNKNOWN
EG935849	UNKNOWN
CA057293	UNKNOWN
DY729077	UNKNOWN
EG911726	UNKNOWN
CK990267	UNKNOWN
DY696187	UNKNOWN
DY711856	UNKNOWN
DW537345	UNKNOWN
CB514251	UNKNOWN
CA054707	UNKNOWN
EG816606	UNKNOWN
EG852630	UNKNOWN
CK991207	UNKNOWN
CA062838	UNKNOWN
DW567325	UNKNOWN
CA061558	UNKNOWN
EG938934	UNKNOWN
CB511981	UNKNOWN
CX025948	UNKNOWN
DW546131	UNKNOWN
EG895510	UNKNOWN
EG831126	UNKNOWN
DW536246	UNKNOWN
CA047969	UNKNOWN
FC072857	UNKNOWN
DW580398	UNKNOWN
DY737379	UNKNOWN
EG877800	UNKNOWN
EG857172	UNKNOWN
EG891888	UNKNOWN
EG892598	UNKNOWN
CX246620	UNKNOWN
DY727468	UNKNOWN
CX250982	UNKNOWN
CA064288	UNKNOWN
EG821108	UNKNOWN
EG829779	UNKNOWN
EG771884	UNKNOWN
CB492292	UNKNOWN
DY711103	UNKNOWN
CB496387	UNKNOWN
DW562827	UNKNOWN
CA060262	UNKNOWN
CX034899	UNKNOWN
CA062406	UNKNOWN
EG914806	UNKNOWN
DY696430	UNKNOWN
CA380817	UNKNOWN
EG837169	UNKNOWN
CX035645	UNKNOWN
DW569044	UNKNOWN
EG777281	UNKNOWN
DY696659	UNKNOWN
EG927520	UNKNOWN
EG941978	UNKNOWN
CA061255	UNKNOWN
CA048910	UNKNOWN
CX029762	UNKNOWN
EG931944	UNKNOWN
EG942409	UNKNOWN
EG785522	UNKNOWN
EG939321	UNKNOWN
CA053715	UNKNOWN
EG774401	UNKNOWN
EG869601	UNKNOWN
EG869468	UNKNOWN
CA043245	UNKNOWN
DY696969	UNKNOWN
EG886903	UNKNOWN
DY708544	UNKNOWN
CB506613	UNKNOWN
DY700384	UNKNOWN
EG882051	UNKNOWN
EG930560	UNKNOWN
EG857526	UNKNOWN
EG917322	UNKNOWN
EG942688	UNKNOWN
CB511427	UNKNOWN
CB497819	UNKNOWN
CA062087	UNKNOWN
EG881019	UNKNOWN
DY729690	UNKNOWN
EG848664	UNKNOWN
DY708199	UNKNOWN
CX027837	UNKNOWN
DY727848	UNKNOWN
EG866494	UNKNOWN
DY739956	UNKNOWN
CX248122	UNKNOWN
EG793278	UNKNOWN
CK990658	UNKNOWN
EG813972	UNKNOWN
CA061047	UNKNOWN
EG770306	UNKNOWN
DY708585	UNKNOWN
EG897417	UNKNOWN
CX025840	UNKNOWN
DY723097	UNKNOWN
EG790136	UNKNOWN
EG756827	UNKNOWN
CB515018	UNKNOWN
EG889121	UNKNOWN
EG821931	UNKNOWN
DW546450	UNKNOWN
DY696178	UNKNOWN
EG912334	UNKNOWN
CA057207	UNKNOWN
CA062748	UNKNOWN
EG809856	UNKNOWN
CX035200	UNKNOWN
CA041846	UNKNOWN
CA062651	UNKNOWN
CX029515	UNKNOWN
EG793355	UNKNOWN
EG897698	UNKNOWN
CA058362	UNKNOWN
CB489048	UNKNOWN
CA051015	UNKNOWN
DY726575	UNKNOWN
EG805082	UNKNOWN
CB497986	UNKNOWN
EG881533	UNKNOWN
CA043430	UNKNOWN
CA055301	UNKNOWN
EG905698	UNKNOWN
DW552108	UNKNOWN
DY704319	UNKNOWN
EG893387	UNKNOWN
EG819831	UNKNOWN
CX027495	UNKNOWN
EG834771	UNKNOWN
EG935583	UNKNOWN
CA373785	UNKNOWN
EG936900	UNKNOWN
DW571562	UNKNOWN
CA040664	UNKNOWN
CK990376	UNKNOWN
DY727780	UNKNOWN
CB503385	UNKNOWN
EG864823	UNKNOWN
CA367743	UNKNOWN
DW561141	UNKNOWN
DW555567	UNKNOWN
EG921732	UNKNOWN
EG895469	UNKNOWN
CK990504	UNKNOWN
CA056048	UNKNOWN
CA053161	UNKNOWN
DY734391	UNKNOWN
EG818104	UNKNOWN
CA059110	UNKNOWN
EG929542	UNKNOWN
CX031450	UNKNOWN
EG876474	UNKNOWN
CA044775	UNKNOWN
EG819116	UNKNOWN
DW570084	UNKNOWN
EG830831	UNKNOWN
EG820820	UNKNOWN
CB494674	UNKNOWN
CA050989	UNKNOWN
EG789025	UNKNOWN
EG885781	UNKNOWN
EG846235	UNKNOWN
CA061292	UNKNOWN
DW561710	UNKNOWN
DY714011	UNKNOWN
EG798486	UNKNOWN
CB487825	UNKNOWN
EG808904	UNKNOWN
EG929863	UNKNOWN
CB514299	UNKNOWN
EG762308	UNKNOWN
CX251017	UNKNOWN
DW567937	UNKNOWN
DY735367	UNKNOWN
DY733564	UNKNOWN
CA053741	UNKNOWN
DW580136	UNKNOWN
CA051846	UNKNOWN
EG772878	UNKNOWN
CX036932	UNKNOWN
CX252404	UNKNOWN
CX247061	UNKNOWN
EG844695	UNKNOWN
CA060846	UNKNOWN
EG868487	UNKNOWN
EG778184	UNKNOWN
EG918342	UNKNOWN
CB515600	UNKNOWN
EG891690	UNKNOWN
EG758444	UNKNOWN
EG885890	UNKNOWN
DY708477	UNKNOWN
DY713413	UNKNOWN
EG758908	UNKNOWN
CX255504	UNKNOWN
EG888231	UNKNOWN
DW553131	UNKNOWN
CX245507	UNKNOWN
EG835667	UNKNOWN
CA061602	UNKNOWN
CB502706	UNKNOWN
CK990857	UNKNOWN
EG941901	UNKNOWN
CA361992	UNKNOWN
EG901812	UNKNOWN
EG911003	UNKNOWN
EG765342	UNKNOWN
DW551522	UNKNOWN
CA063502	UNKNOWN
EG898341	UNKNOWN
CB509954	UNKNOWN
CX036111	UNKNOWN
CA381040	UNKNOWN
CB498122	UNKNOWN
DW572023	UNKNOWN
CX123915	UNKNOWN
FC072763	UNKNOWN
CA054651	UNKNOWN
EG762031	UNKNOWN
CA042556	UNKNOWN
CA051708	UNKNOWN
CA053722	UNKNOWN
DW552051	UNKNOWN
CB509926	UPF0448 protein C10orf104 homolog
CB501131	Up-regulated during skeletal muscle growth protein 5
DW538278	Uracil nucleotide/cysteinyl leukotriene receptor
CA057830	Urokinase plasminogen activator surface receptor precursor
CA057148	Uroporphyrinogen decarboxylase
CA383563	Vacuolar protein-sorting-associated protein 36
CB514338	Vacuolar-sorting protein SNF8
EG782650	Vacuole membrane protein 1
DW552155	Valyl-tRNA synthetase
DW563176	Vascular endothelial growth factor C precursor
CB497597	Very long-chain acyl-CoA synthetase
CA053778	Vesicle transport protein SFT2A
CA052197	Voltage-dependent anion-selective channel protein 2
EG893751	WD repeat-containing protein 43
DY735823	WD repeat-containing protein 67
CX251533	Zgc:101069.
CB494605	Zgc:77499.
CX028945	Zinc finger and BTB domain-containing protein 39
DW582552	Zinc finger CCCH domain-containing protein 4
CA045864	Zinc finger CCCH domain-containing protein 7A
EG920175	Zinc finger protein 227
EG846512	Zinc finger protein 292
EG849623	Zinc finger protein 318
EG887184	Zinc finger protein 502
DY708136	Zinc finger protein 568
CB486419	Zinc finger protein 585A
DY706952	Zinc finger protein 674
DW575137	Zinc finger protein Rlf
EG918717	Zinc finger Ran-binding domain-containing protein 2
CX356409	Zinc fingers and homeoboxes protein 2
CA055281	Zona pellucida sperm-binding protein 4 precursor

## Sheet: Up LS and Down HS
1GenBank ID	2Tentative Annotation
CN442490	10 kDa heat shock protein, mitochondrial
CB497022	14-3-3 protein beta/alpha-1
CB493974	26S proteasome non-ATPase regulatory subunit 11
CB498434	26S proteasome non-ATPase regulatory subunit 3
CA044122	2-acylglycerol O-acyltransferase 2-A
CK991258	39S ribosomal protein L40, mitochondrial precursor
CB493172	43297 pfam03371, PRP38, PRP38 family. Members of this family are related to the pre mRNA splicing factor PRP38 from yeast. Therefore all the members of this family could be involved in splicing. This conserved region could be involved in RNA binding. T...
CB498152	44462 pfam04554, Extensin_2, Extensin-like region..
CB508245	45217 pfam05316, VAR1, Mitochondrial ribosomal protein (VAR1). This family consists of the yeast mitochondrial ribosomal proteins VAR1. Mitochondria possess their own ribosomes responsible for the synthesis of a small number of proteins encoded by the ...
CA045255	45217 pfam05316, VAR1, Mitochondrial ribosomal protein (VAR1). This family consists of the yeast mitochondrial ribosomal proteins VAR1. Mitochondria possess their own ribosomes responsible for the synthesis of a small number of proteins encoded by the ...
CA060654	45362 pfam05462, Dicty_CAR, Slime mold cyclic AMP receptor. This family consists of cyclic AMP receptor (CAR) proteins from slime molds. CAR proteins are responsible for controlling development in Dictyostelium discoideum..
DY692653	45362 pfam05462, Dicty_CAR, Slime mold cyclic AMP receptor. This family consists of cyclic AMP receptor (CAR) proteins from slime molds. CAR proteins are responsible for controlling development in Dictyostelium discoideum..
CB501087	5-3 exoribonuclease 2
CK990760	68388 pfam04813, HNF-1A_C, Hepatocyte nuclear factor 1 (HNF-1), alpha isoform C terminus. This family consists of an alternative C terminus of homeobox-containing transcription factor HNF-1, found in the HNF-1A isoform. Different isoforms of HNF-1 are ...
CB500458	87025 pfam06140, Ifi-6-16, Interferon-induced 6-16 family..
EG755361	ADP-ribosylation factor-like protein 1
CB497925	AF074094 Salvelinus namaycush clone A1 5 external transcribed spacer and intergenic spacer region, partial sequence
CB500554	AF276620_1 surface protein PspC [Streptococcus pneumoniae]
CB492808	Alpha-actinin-2
EG755539	Aminomethyltransferase, mitochondrial precursor
CB492865	Anterior gradient protein 2 homolog precursor
CA046166	Baculoviral IAP repeat-containing protein 6
DY692205	Bile acid receptor
DW533851	Bile acid-CoA:amino acid N-acyltransferase
CA040141	Calpain-2 catalytic subunit
CB492484	Caspase-6 precursor
CA041706	CCAAT/enhancer-binding protein delta
CB509531	Clusterin precursor
CA047052	Coiled-coil domain-containing protein 28A
CB507670	Collagen alpha-2(I) chain precursor
CA042314	conserved eukaryotic protein
CA767726	Creatine kinase, ubiquitous mitochondrial precursor
CB505646	CUG-BP- and ETR-3-like factor 2
CB492784	Cytochrome b-c1 complex subunit Rieske, mitochondrial precursor
CA044707	Differentially expressed in FDCP 6
CB501408	DNA mismatch repair protein Mlh3
CA044702	DNA-damage-inducible transcript 4 protein
CB506377	Dynactin subunit 1
CB494349	E3 ubiquitin-protein ligase Praja1
CB508297	E3 ubiquitin-protein ligase UHRF1
CA040761	Exocyst complex component 7
CB505984	F-actin-capping protein subunit beta
CB504246	Fucolectin-6 precursor
CA037915	Fumarylacetoacetase
CA045193	Gap junction Cx32.2 protein
CB505758	Gastrotropin
EG861018	Glucose-6-phosphate 1-dehydrogenase
CB492813	Glyceraldehyde-3-phosphate dehydrogenase
CB494559	Glycerol-3-phosphate dehydrogenase [NAD+], cytoplasmic
CX282261	Guanosine-3,5-bis(diphosphate) 3-pyrophosphohydrolase
CB492965	Hematological and neurological expressed 1-like protein
CA768242	Histone H1.0-B
CB496899	Histone H1.0-B
CA045229	Histone H3.3
EG755707	Homeobox protein CDX-1
CA045738	Homeobox protein SIX3
CA770186	Ig kappa chain V-III region MOPC 63 precursor
CB510032	Inhibitor of Bruton tyrosine kinase
CB509481	Interferon regulatory factor 2-binding protein 2-A
CA060728	Interferon-induced GTP-binding protein Mx
CB497914	Kelch repeat and BTB domain-containing protein 10
CB498050	Keratin, type I cytoskeletal 13
CB494473	Keratin, type I cytoskeletal 13
CK990808	Keratin, type I cytoskeletal 19
CB508441	Kinesin-like protein KIF23
CB502787	Lysosomal protective protein precursor
CA060751	Lysosome-associated membrane glycoprotein 3 precursor
CB494495	Malate dehydrogenase, cytoplasmic
CA036469	Metalloproteinase inhibitor 2 precursor
CB496642	Microsomal glutathione S-transferase 3
CB504446	Myosin light chain kinase, smooth muscle
CB496377	NADH dehydrogenase [ubiquinone] flavoprotein 2, mitochondrial precursor
CB498529	Nebulin
CA039944	Nuclear receptor subfamily 2 group F member 1
CB493155	Nucleolar protein 11-like
CB507499	Nucleolar protein 66
CA041392	Oncorhynchus mykiss genes, MHC class I a region, complete and partial cds
CB507130	Oncorhynchus mykiss genes, MHC class I b region, complete cds
CA042665	Oncorhynchus mykiss mRNA for CD80-like protein (cd80 gene)
CB497319	Oncorhynchus mykiss partial mRNA for carnitine palmitoyltransferase I (cpt1 gene), isoform E
CA046473	Oncorhynchus mykiss SYPG1 (SYPG1), PHF1 (PHF1), and RGL2 (RGL2) genes, complete cds; DNaseII pseudogene, complete sequence; LGN-like, PBX2 (PBX2), NOTCH-like, TAP1 (TAP1), and BRD2 (BRD2) genes, complete cds; and MHCII-alpha and Raftlin-like pseudogene...
CB494506	Parvalbumin beta 2
CA044876	perforin [Fundulus heteroclitus]
CB505988	Phenylalanyl-tRNA synthetase alpha chain
CB505633	Phytanoyl-CoA dioxygenase, peroxisomal precursor
CB492748	Pigment epithelium-derived factor precursor
CA046559	Pituitary-specific positive transcription factor 1
CB496892	Plasma alpha-L-fucosidase precursor
EG788047	PREDICTED: similar to calcium-response factor CaRF, partial [Strongylocentrotus purpuratus]
CB497582	Pre-mRNA-processing-splicing factor 8
CB508633	Presenilin-2
CB501058	Probable isovaleryl-CoA dehydrogenase
CB506008	Protein kinase C alpha type
CB500428	Protein lunapark-B
CB493702	Protein N-terminal asparagine amidohydrolase
CB498198	Protein PHS1
CB510744	Protein YIPF4
CB507378	Purpurin precursor
CB498557	Ribosome maturation protein SBDS
CB507649	RNA-binding protein 4
CB505643	Salmo salar zonadhesin-like gene, complete cds and 3 UTR
CB493055	SET and MYND domain-containing protein 1
CA043073	Shugoshin-like 1
CA060971	Signal peptide peptidase-like 2A
CA044546	Small ubiquitin-related modifier 1 precursor
CA045755	Somatotropin precursor
CB493003	Splicing factor, arginine/serine-rich 7
CB498618	SRp25 nuclear protein (ARL6IP4 protein).
CA049474	Succinyl-CoA:3-ketoacid-coenzyme A transferase 1, mitochondrial precursor
CB498691	Sulfotransferase family cytosolic 2B member 1
CA043195	SUMO-conjugating enzyme UBC9-B
CB498109	SWI/SNF-related matrix-associated actin-dependent regulator of chromatin subfamily E member 1-related
CB498357	T-complex protein 1 subunit epsilon
CA041370	Transcription factor MafB
CB509616	Transcriptional adapter 3-like
CB497090	Transformer-2 protein homolog
CK990236	Transmembrane protein 77
CA045137	Tripartite motif-containing protein 39
CX150012	Tryptase-2 precursor
CA041779	Type I iodothyronine deiodinase
CB492907	Ubiquitin-related modifier 1 homolog
CA041300	Uncharacterized protein C16orf24 homolog
CA041584	Uncharacterized protein C20orf24 homolog
CA042601	Uncharacterized protein C2orf29
CB497675	Uncharacterized protein C2orf29
CA047706	Uncharacterized protein C6orf115
CA060687	Uncharacterized protein KIAA0133
EG823231	UNKNOWN
CB495473	UNKNOWN
CB503834	UNKNOWN
CA059191	UNKNOWN
CA060656	UNKNOWN
CA060723	UNKNOWN
CB492772	UNKNOWN
CA060721	UNKNOWN
CA042065	UNKNOWN
CA047310	UNKNOWN
CB502630	UNKNOWN
DY692270	UNKNOWN
CB500499	UNKNOWN
DY691355	UNKNOWN
CB493942	UNKNOWN
CA768097	UNKNOWN
CB511331	UNKNOWN
EG755655	UNKNOWN
CA037205	UNKNOWN
CB493921	UNKNOWN
CB508734	UNKNOWN
CB509853	UNKNOWN
CA037218	UNKNOWN
CA036968	UNKNOWN
CA044968	UNKNOWN
CA044204	UNKNOWN
CB501418	UNKNOWN
CB497015	UNKNOWN
CA046483	UNKNOWN
CA043331	UNKNOWN
CB493404	UNKNOWN
CA042764	UNKNOWN
CA047432	UNKNOWN
CA038015	UNKNOWN
CB507666	UNKNOWN
CA044766	UNKNOWN
CA039920	UNKNOWN
CX717315	UNKNOWN
DW533793	UNKNOWN
CX140177	UNKNOWN
CA047585	UNKNOWN
FC072874	UNKNOWN
CB507262	UNKNOWN
CB503422	UNKNOWN
CA038019	UNKNOWN
CB510409	WNT1-inducible-signaling pathway protein 1 precursor
CX717629	Wu:fj80h11 protein [Danio rerio]
CB494186	Zinc finger protein 263
CA044072	Zinc-binding protein A33
