# Supplementary material for: Transcriptional response of Atlantic salmon families to Piscirickettsia salmonis infection highlights the relevance of the iron-deprivation defence system
Source: BMC Genomics. 2015 Jul 4;16(1):495. doi: 10.1186/s12864-015-1716-9 (PMC4490697; doi:10.1186/s12864-015-1716-9)
Supplement: Additional file 8: — Complete list of primers used in this study. [file 12864_2015_1716_MOESM8_ESM.xlsx]

## Sheet: S. salar
Gene Symbol	Description (Top BLASTn)	Functional annotation (Biological process)	Primers Sequence (5'–3')	Efficiency
lyzCII	Lysozyme C II precursor	cell wall macromolecule catabolic process	TGTTGTTCTCCTGCTTGT	1.99
			CATCCATTCCGTATGCCTTC
sp30l	Histone deacetylase complex subunit SAP30L	regulation of transcription, DNA-templated	ACATTCAGGGCTTGAACGAC	1.97
			GTATTCACCGAAACGCCATT
SelPa	Selenoprotein Pa	response to oxidative stress	TGGCTGGAAAGAAGGATGAC	1.99
			TGCTCTCATACGTGCAGTCC
hemb	Hemoglobin subunit beta-1	oxygen transport	AAGCACGGAAAGGTCGTGAT	2
			CACGCTCAGTGCTGAATAGGA
metA	Metallothionein A	cellular copper ion homeostasis	ATGCACAGTTGGAGCACTTG	1.97
			GAAGGGAGCTCAAAAACTGG
tnip1	TNFAIP3-interacting protein 1	inflammatory response	ATCCAGACCACCTCCAGAGA	1.99
			TCCAGGGTCAATATTCTGTCG
Irf2bp2	Interferon regulatory factor 2-binding protein 2-A	transcription regulation	TTGAAGATTTTTCGCCATCC	1.96
			TCAATCTCCACCCGAGTTTC
Maf-B	Transcription factor MafB	negative regulation of erythrocyte differentiation	ACGACATGATGCGTCTGAAG	2
			CGTGCTCAAGAACGTGTTTC
ppiase	Peptidyl-prolylcis-trans isomerase A	protein peptidyl-prolyl isomerization	CATGGAGAAGAAGGGTTCCA	1.96
			TGATGCTTAGAGCTGCATGG
rhg15	Rho GTPase-activating protein 15	Rho protein signal transduction	ATACGAAGGGCAAACAGCAC	1.99
			CAGGTTTGGGTTCCTTTGTG
cd97	CD97 antigen precursor	cell adhesion	GCCCAGAACACGAGAGAGTC	1.96
			CTTTTGGCAAGACAGCACAA
sstr1a	somatostatin receptor 1a (sstr1a)	G-protein coupled receptor signaling pathway	ACCCGATCCTCTATGGCTTT	1.99
			CCATTCCGGAACACCATATC
tnip2	TNFAIP3-interacting protein 2 (tnip2)	inflammatory response	TTGAAGATTTTTCGCCATCC	2
			TCAATCTCCACCCGAGTTTC
vmp-1	Vacuole membrane protein 1-like	regulation of autophagy	ATTGTTGAAGCATCGGTTCC	2
			ACACACACCGATTGGACAAA
mx	Interferon-induced GTP-binding protein Mx	response to type I interferon	ACTGGATCGCTCTGGAAAGA	1.97
			GCTTCTTGACTGCTGGTTCC
Rpl35 - 60S	60S ribosomal protein L35	translational initiation	CAGGCGACTGAACAAACACG	1.98
			CTTGACAGCGAACTTGCGAA
atp5b	ATP synthase subunit beta, mitochondrial precursor	ATP biosynthetic process	CCTATGCCAAGGGAGGCAAA	1.96
			CCACCTTGGAGGTGTCATCC
b2m	Beta-2-microglobulin precursor	innate immune response	CAGAAGTACCAGCAGCTCCC	1.97
			GCCAAGGTGCCAGTTTCAAG
c4	Complement C4 precursor	complement activation	GGAGCCATCTTTGCCCATGA	1.99
			GAGCAAAGTGCGAGTGTTCG
apod	Apolipoprotein D precursor	lipid metabolic process	AGGATCCAGGCAAAGTCAGC	1.98
			CCCCTGGCAACTATTGGGTT
litaf	Lipopolysaccharide-induced tumor necrosis factor-alpha factor	signal transduction	CCACTGTCAGGTCCAGGTTC	2
			CAGCGGTGTTCTACGTCCTT
SLC29A2	Equilibrative nucleoside transporter 3	nucleoside transmembrane transport	AACGGGCCAGTAGGAACAAC	1.99
			CAGTCCACAACGGCCTACTT
sccpdh	Probable saccharopine dehydrogenase	oxidation-reduction process	TGGAGCGTCTCAACAAGCA	1.99
			AAGTGCTGATGACATGGGGG
nata	N-terminal acetyltransferase complex ARD1 subunit homolog A	internal protein amino acid acetylation	CTACGACCACACCTGGTGAC	2
			GTGGCCTCGCTAACTTCACT
gamt	Guanidinoacetate N-methyltransferase	S-adenosylhomocysteine metabolic process	CCCGTTATGGAACGTTGGGA	1.97
			CGACTTTAGTTGCGGCGATG
ferl	Ferritin, lower subunit	cellular iron ion homeostasis	TGTGCATGCATTTCCGTTAT	1.98
			TTCAGTGCGAACCCATTACA
trfr	Serotransferrin-1 precursor	cellular iron ion homeostasis	GGAGACGTTGTGTCCATCCT	2
			TTGCATGGCGATCATGTACT
hamp	Hepcidin	cellular iron ion homeostasis	CATTGAAAATCGTGCATTGG	1.97
			AAGGCCTTCATTCTCGGTTT
trfr	Transferrin receptor	cellular iron ion homeostasis	TTGTCGCAACCCCTATAACC	1.98
			AAGACAGCCCACATCAGGTC
dmt1	Divalent metal ion transporter	cellular iron ion homeostasis	CCTGTGGCTTATGGTGGAGT	2
			GTGATGAGGAACCCGAAGAA
ireg1	Ferroportin	cellular iron ion homeostasis	TGCTCTTACTGGGCGCTATT	1.99
			ATGTTGTCAGCAACCATCCA
fcl	GDP-L-fucose synthetase	'de novo' GDP-L-fucose biosynthetic process	ATCCACCGCAGTTGCAAGAT	1.99
			TGACACCCAGCCAAACTACT
mtap	S-methyl-5-thioadenosine phosphorylase	cellular nitrogen compound metabolic process	GTCACTGGTCTTCGGTCAGT	1.97
			GCTCTGGGGTGAAGTTTCGT
Unknown1	Unknown	none	AGGGCTCAGCACCAGACTAT	1.98
			AGGCATTGGAACAGGTGGTT
Unknown2	Unknown	none	AAATACCCATCAGCGTCCCG	1.98
			CGGAGCTAAGCTACTGTCGG
Unknown3	Unknown	none	TGCAACATACATGGGCTGTCT	2
			AGTTGACCCCACCCCTACTT
Unknown4	Unknown	none	GGCTAAGGGCTGTTCTCACG	1.99
			AAGCAATAAGGCACCTCGGG
Unknown5	Unknown	none	GTAGCAGGAACACAAGGCCA	1.98
			GGGGTGGATGCTACATTGGT
KIAA0494	Uncharacterized calcium-binding protein KIAA0494	none	GGGGGAACCATCTAAAGGGC	1.96
			GGTTACCGTGCTCCCGATAG
el1a	Elongation factor 1-alpha	protein biosynthesis	CACCACCGGCAATCTGATCTACAA	2
			TCAGCAGCCTCCTTCTCGAACTTC
pitpna	Phosphatidylinositol transfer protein alpha isoform	phospholipid transport	CAGAGGTAAGGTGGCTGTGG	2
			TGCAGACCCCTATACTGTCCA
oxct1	Succinyl-CoA:3-ketoacid-coenzyme A transferase 1	ketone catabolic process	CATCAAGTTGCCTCCACCCT	1.97
			TTGTGTCCTCCCTTCTGCAC
slc25a5	ADP/ATP translocase 2	energy reserve metabolic process	CTTCAGACCGTCAGCCTTGT	1.99
			TGGCTGCTGATGTCGGTAAG
cd9	CD9 antigen	cell adhesion	ACAGACCACAGCCTGCAATA	1.98
			CAGGGACGGTCCTAAGACAAC
ptges3	Prostaglandin E synthase 3	prostaglandin biosynthetic process	CGGCGACTGCTAAGTGGTAT	2
			TGACATTCTTGCTGTCCGCT

## Sheet: P. salmonis
Gene Symbol	Description (Top BLASTn)	Functional annotation (Biological process)	Primers Sequence (5'–3')	Efficiency
pvsA	Carboxylate-amine ligase A	siderophore biosynthesis	ACTCACCAGCAAACAGGCAT	1.93
			GGGAGAGATAAGGCGCAGTG
pvsB	Amide bond forming protein B	siderophore biosynthesis	CTGCCAGAGCAAAACTAGGC	1.9
			TGAGTCTGTTGAAGCGTTGG
pvsC	Multi-drug efflux pump protein	siderophore efflux	CAATTGCCAGTCCTTTTTGG	1.89
			TAATTGCTGACGATGGCTTG
pvsD	Amide bond forming protein D	siderophore biosynthesis	TAAGCATCACCGGTCATCAG	1.94
			TGGCCAAAAATAAGGGATTG
pvsE	Decarboxylase protein	siderophore biosynthesis	CCATAATCCGCTTCGAATGT	1.97
			ACGGTAAAAGGATGGCTGTG
pvuA	TonB-dependent siderophore receptor	siderophore transport	TGACCGGCAACATACGAATA	1.9
			TAATTAGAGAGGCGCGCAAT
feoB	Ferrous iron transport, protein B	ferrous iron transport	ATGCGGCGAACTTAGAAAGA	1.93
			GATCGGTGCCTTGGTTTTTA
feoA	Ferrous iron transport, protein A	ferrous iron transport	TCTTTACAAGCTGGCACTTCC	1.97
			GGCGGATACATAGGGCATAA
feoC	Ferrous iron transport, protein protein C	ferrous iron transport	CGAACACACGGTTATGCAAC	1.99
			TGGTGATTGGACATGTTTGG
fhuA/hemeR	TonB-dependent hemin/siderophore receptor	hemin/siderophore receptor	AGCACCCACAGAAACCAATC	1.91
			TCAGCAACTTTGTCGTTTGC
fhuB	Iron-hydroxamate transporter permease	siderophore transport	TCACAAATTTCAGCGACCTG	1.96
			AGCTCACTGGCCCAACTAAA
fhuC	Iron-hydroxamate ABC transporter ATP-binding protein	siderophore transport	AATTGGGCGTTAGACGTCAC	1.98
			GTCATGGAGGACCCAAAGAA
fhuD	Periplasmic iron (III) -binding protein, ABC transporter	siderophore transport	CGGTTAAAGTGCCGGTTAAG	2
			CGCCCTACACTTTCAACTCC
fur	Fur family transcriptional regulator	transcripcional regulator of iron-genes	CATGTGAGCGCAGAAGATGT	2
			ACCACAGCGTGTACAGACCA
exbB	Biopolymer transport protein ExbB	siderophore transport	GGGCACCATTAAACATCCAG	1.99
			AAGGACTGTGCCCAACAAAC
exbD	Biopolymer transport protein ExbD/TolR	siderophore transport	TTCAGGTGGCAAGCCATATT	1.97
			TGGTTTAAGCCAGCCCTAGT
tonB	TonB family protein	siderophore transport	CATAAAGGAACGCAACGTGA	1.96
			TTCAGCATTTGTCGAACAGC
recF	Recombination protein F	DNA replication and repair	CGCCTTCAAGCCAATTGTGG	1.93
			GCAAGCTTTTCACCTTGCCA
16S	16S ribosomal DNA	protein synthesis	AGGGAGACTGCCGGTGATA	1.98
			ACTACGAGGCGCTTTCTCA
